# Supplementary material for: Chemical control of spin–lattice relaxation to discover a room temperature molecular qubit
Source: Chem Sci. 2022 May 17;13(23):7034–45. doi: 10.1039/d1sc06130e (PMC9200133; doi:10.1039/d1sc06130e)
Supplement: SC-013-D1SC06130E-s002 [file SC-013-D1SC06130E-s002.cif]

# Electronic Supplementary Material (ESI) for Chemical Science.
# This journal is © The Royal Society of Chemistry 2022

####################################################################### 
# 
# This file contains crystal structure data downloaded from the 
# Cambridge Structural Database (CSD) hosted by the Cambridge 
# Crystallographic Data Centre (CCDC).
# 
# Full information about CCDC data access policies and citation 
# guidelines are available at http://www.ccdc.cam.ac.uk/access/V1 
# 
# Audit and citation data items may have been added by the CCDC. 
# Please retain this information to preserve the provenance of 
# this file and to allow appropriate attribution of the data. 
# 
#######################################################################

data_cume2nacortho_sqd
_database_code_depnum_ccdc_archive 'CCDC 2103567'
loop_
_audit_author_name
_audit_author_address
'Moses Amdur'
;Massachusetts Institute of Technology
United States of America
;
_audit_update_record             
;
2021-08-16 deposited with the CCDC.	2022-05-17 downloaded from the CCDC.
;
# start Validation Reply Form
_vrf_PLAT213_cume2nacortho_sqd   
;
PROBLEM: Atom C8              has ADP max/min Ratio .....        7.6 prolat
RESPONSE: The unique disorder present in this sample (with the orientation of the molecule being one of 2 possible orientations) leads to it being necessary to model 2 sites. The positions on the less occupied site are harder to model, leading to 2 prolate atomic positions.
;
_vrf_PLAT213_cume2nacortho_sqd_2 
;
PROBLEM: Atom C2              has ADP max/min Ratio .....        4.8 prolat
RESPONSE: The unique disorder present in this sample (with the orientation of the molecule being one of 2 possible orientations) leads to it being necessary to model 2 sites. The positions on the less occupied site are harder to model, leading to 2 prolate atomic positions.
;
# Added during the CSD deposition process: Monday 16 August 2021 05:39 PM
# end Validation Reply Form

_audit_creation_date             2021-03-15
_audit_creation_method           
;
Olex2 1.3
(compiled 2020.07.16 svn.r6f6c53a7 for OlexSys, GUI svn.r6139)
;
_shelx_SHELXL_version_number     2018/3
_chemical_name_common            ?
_chemical_name_systematic        ?
_chemical_formula_moiety         'C14 H26 Cu N4, C1.228 H2.131 Cu0.071 N0.302'
_chemical_formula_sum            'C15.23 H28.13 Cu1.07 N4.30'
_chemical_formula_weight         339.66
_chemical_melting_point          ?
loop_
_atom_type_symbol
_atom_type_description
_atom_type_scat_dispersion_real
_atom_type_scat_dispersion_imag
_atom_type_scat_source
C C 0.0033 0.0016 'International Tables Vol C Tables 4.2.6.8 and 6.1.1.4'
H H 0.0000 0.0000 'International Tables Vol C Tables 4.2.6.8 and 6.1.1.4'
Cu Cu 0.3201 1.2651 'International Tables Vol C Tables 4.2.6.8 and 6.1.1.4'
N N 0.0061 0.0033 'International Tables Vol C Tables 4.2.6.8 and 6.1.1.4'

_shelx_space_group_comment       
;
The symmetry employed for this shelxl refinement is uniquely defined
by the following loop, which should always be used as a source of
symmetry information in preference to the above space-group names.
They are only intended as comments.
;
_space_group_crystal_system      orthorhombic
_space_group_IT_number           60
_space_group_name_H-M_alt        'P b c n'
_space_group_name_Hall           '-P 2n 2ab'
loop_
_space_group_symop_operation_xyz
'x, y, z'
'-x+1/2, -y+1/2, z+1/2'
'-x, y, -z+1/2'
'x+1/2, -y+1/2, -z'
'-x, -y, -z'
'x-1/2, y-1/2, -z-1/2'
'x, -y, z-1/2'
'-x-1/2, y-1/2, z'

_cell_length_a                   11.819(2)
_cell_length_b                   12.632(2)
_cell_length_c                   10.1183(16)
_cell_angle_alpha                90
_cell_angle_beta                 90
_cell_angle_gamma                90
_cell_volume                     1510.7(4)
_cell_formula_units_Z            4
_cell_measurement_reflns_used    9944
_cell_measurement_temperature    99.93
_cell_measurement_theta_max      36.69
_cell_measurement_theta_min      2.36
_shelx_estimated_absorpt_T_max   0.912
_shelx_estimated_absorpt_T_min   0.593
_exptl_absorpt_coefficient_mu    1.544
_exptl_absorpt_correction_T_max  ?
_exptl_absorpt_correction_T_min  ?
_exptl_absorpt_correction_type   none
_exptl_absorpt_process_details   
;
 TWINABS-2012/1 (Bruker,2012) was used for absorption correction.

Final HKLF 4 output contains 86717 reflections, Rint = 0.2239
 (20441 with I > 3sig(I), Rint = 0.2214)
;
_exptl_absorpt_special_details   ?
_exptl_crystal_colour            'clear reddish violet'
_exptl_crystal_colour_lustre     clear
_exptl_crystal_colour_modifier   reddish
_exptl_crystal_colour_primary    violet
_exptl_crystal_density_diffrn    1.493
_exptl_crystal_density_meas      ?
_exptl_crystal_density_method    ?
_exptl_crystal_description       needle
_exptl_crystal_F_000             723
_exptl_crystal_size_max          0.378
_exptl_crystal_size_mid          0.133
_exptl_crystal_size_min          0.061
_exptl_transmission_factor_max   ?
_exptl_transmission_factor_min   ?
_diffrn_reflns_av_R_equivalents  0.0461
_diffrn_reflns_av_unetI/netI     0.0271
_diffrn_reflns_Laue_measured_fraction_full 0.999
_diffrn_reflns_Laue_measured_fraction_max 0.969
_diffrn_reflns_limit_h_max       19
_diffrn_reflns_limit_h_min       -19
_diffrn_reflns_limit_k_max       20
_diffrn_reflns_limit_k_min       -20
_diffrn_reflns_limit_l_max       16
_diffrn_reflns_limit_l_min       -6
_diffrn_reflns_number            45872
_diffrn_reflns_point_group_measured_fraction_full 0.999
_diffrn_reflns_point_group_measured_fraction_max 0.969
_diffrn_reflns_theta_full        25.242
_diffrn_reflns_theta_max         37.099
_diffrn_reflns_theta_min         2.360
_diffrn_ambient_temperature      99.93
_diffrn_detector_area_resol_mean ?
_diffrn_measured_fraction_theta_full 0.999
_diffrn_measured_fraction_theta_max 0.969
_diffrn_measurement_device_type  'Bruker APEX-II CCD'
_diffrn_measurement_method       '\f and \w scans'
_diffrn_radiation_type           MoK\a
_diffrn_radiation_wavelength     0.71073
_diffrn_source                   ?
_diffrn_source_current           29.0
_diffrn_source_power             1.45
_diffrn_source_voltage           50.0
_diffrn_standards_number         0
_reflns_Friedel_coverage         0.000
_reflns_Friedel_fraction_full    .
_reflns_Friedel_fraction_max     .
_reflns_number_gt                2842
_reflns_number_total             3754
_reflns_special_details          
;
 Reflections were merged by SHELXL according to the crystal
 class for the calculation of statistics and refinement.
 
 _reflns_Friedel_fraction is defined as the number of unique
 Friedel pairs measured divided by the number that would be
 possible theoretically, ignoring centric projections and
 systematic absences.
;
_reflns_threshold_expression     'I > 2\s(I)'
_computing_cell_refinement       'SAINT V8.40A (Bruker, 2019)'
_computing_data_collection       ?
_computing_data_reduction        'SAINT V8.40A (Bruker, 2019)'
_computing_molecular_graphics    'Olex2 1.3 (Dolomanov et al., 2009)'
_computing_publication_material  'Olex2 1.3 (Dolomanov et al., 2009)'
_computing_structure_refinement  'XL  (Sheldrick, 2008)'
_computing_structure_solution    'SHELXT 2018/2 (Sheldrick, 2018)'
_refine_diff_density_max         0.575
_refine_diff_density_min         -0.514
_refine_diff_density_rms         0.081
_refine_ls_extinction_coef       .
_refine_ls_extinction_method     none
_refine_ls_goodness_of_fit_ref   1.038
_refine_ls_hydrogen_treatment    constr
_refine_ls_matrix_type           full
_refine_ls_number_parameters     191
_refine_ls_number_reflns         3754
_refine_ls_number_restraints     0
_refine_ls_R_factor_all          0.0497
_refine_ls_R_factor_gt           0.0311
_refine_ls_restrained_S_all      1.038
_refine_ls_shift/su_max          0.002
_refine_ls_shift/su_mean         0.000
_refine_ls_structure_factor_coef Fsqd
_refine_ls_weighting_details     
'w=1/[\s^2^(Fo^2^)+(0.0359P)^2^+0.7404P] where P=(Fo^2^+2Fc^2^)/3'
_refine_ls_weighting_scheme      calc
_refine_ls_wR_factor_gt          0.0729
_refine_ls_wR_factor_ref         0.0804
_refine_special_details          ?
_olex2_refinement_description    
;
1. Fixed Uiso
 At 1.2 times of:
  All C(H) groups
 At 1.5 times of:
  All C(H,H,H) groups
2. Others
 Sof(C5)=Sof(H5A)=Sof(H5B)=Sof(H5C)=FVAR(1)
 Sof(C6)=Sof(H6)=FVAR(2)
 Sof(C7)=Sof(H7A)=Sof(H7B)=Sof(H7C)=FVAR(3)
 Sof(C8)=Sof(H8A)=Sof(H8B)=Sof(H8C)=FVAR(4)
 Sof(C4)=Sof(H4A)=Sof(H4B)=Sof(H4C)=FVAR(5)
3.a Aromatic/amide H refined with riding coordinates:
 C006(H006), C6(H6)
3.b Idealised Me refined as rotating group:
 C007(H00A,H00B,H00C), C008(H00D,H00E,H00F), C009(H00G,H00H,H00I), C00A(H00J,
 H00K,H00L), C4(H4A,H4B,H4C), C5(H5A,H5B,H5C), C7(H7A,H7B,H7C), C8(H8A,H8B,H8C)
;
_atom_sites_solution_hydrogens   geom
_atom_sites_solution_primary     dual
_atom_sites_solution_secondary   ?
loop_
_atom_site_label
_atom_site_type_symbol
_atom_site_fract_x
_atom_site_fract_y
_atom_site_fract_z
_atom_site_U_iso_or_equiv
_atom_site_adp_type
_atom_site_occupancy
_atom_site_site_symmetry_order
_atom_site_calc_flag
_atom_site_refinement_flags_posn
_atom_site_refinement_flags_adp
_atom_site_refinement_flags_occupancy
_atom_site_disorder_assembly
_atom_site_disorder_group
Cu01 Cu 0.500000 0.37499(2) 0.750000 0.00929(5) Uani 1 2 d S T P A 1
N002 N 0.39209(7) 0.27614(7) 0.67115(8) 0.01023(14) Uani 1 1 d . . . A 1
N003 N 0.38429(7) 0.47283(7) 0.81464(8) 0.01179(15) Uani 1 1 d . . . A 1
C004 C 0.28095(10) 0.28827(10) 0.67033(12) 0.01085(19) Uani 1 1 d . . . A 1
C005 C 0.27395(12) 0.45575(9) 0.80704(12) 0.01217(19) Uani 1 1 d . . . A 1
C006 C 0.22496(12) 0.37052(10) 0.73752(14) 0.0133(2) Uani 1 1 d . . . A 1
H006 H 0.144632 0.368399 0.735870 0.016 Uiso 1 1 calc R U . A 1
C007 C 0.43979(9) 0.18742(8) 0.59714(10) 0.01414(17) Uani 1 1 d . . . A 1
H00A H 0.417959 0.193296 0.503986 0.021 Uiso 1 1 calc R U . A 1
H00B H 0.410938 0.120730 0.633373 0.021 Uiso 1 1 calc R U . A 1
H00C H 0.522453 0.188732 0.604402 0.021 Uiso 1 1 calc R U . A 1
C008 C 0.20725(9) 0.21254(9) 0.59338(11) 0.01562(18) Uani 1 1 d . . . A 1
H00D H 0.225071 0.218048 0.499039 0.023 Uiso 1 1 calc R U . A 1
H00E H 0.127489 0.230412 0.607592 0.023 Uiso 1 1 calc R U . A 1
H00F H 0.221363 0.140016 0.623564 0.023 Uiso 1 1 calc R U . A 1
C009 C 0.42237(10) 0.56716(8) 0.88559(11) 0.0173(2) Uani 1 1 d . . . A 1
H00G H 0.393945 0.565049 0.976536 0.026 Uiso 1 1 calc R U . A 1
H00H H 0.393432 0.630558 0.841161 0.026 Uiso 1 1 calc R U . A 1
H00I H 0.505252 0.569101 0.886625 0.026 Uiso 1 1 calc R U . A 1
C00A C 0.19297(10) 0.52999(9) 0.87621(11) 0.0182(2) Uani 1 1 d . . . A 1
H00J H 0.208241 0.529358 0.971399 0.027 Uiso 1 1 calc R U . A 1
H00K H 0.115035 0.506829 0.860178 0.027 Uiso 1 1 calc R U . A 1
H00L H 0.203134 0.601909 0.841877 0.027 Uiso 1 1 calc R U . A 1
Cu1 Cu 0.000000 0.3729(2) 0.750000 0.0172(9) Uani 0.0715(16) 2 d S T . . .
N1 N 0.1105(11) 0.4722(10) 0.8249(12) 0.015(3) Uani 0.075(5) 1 d . . . A -1
N2 N 0.1117(14) 0.2749(10) 0.6782(13) 0.022(4) Uani 0.076(5) 1 d . . . A -1
C2 C 0.235(2) 0.2967(14) 0.6883(15) 0.034(6) Uani 0.095(7) 1 d . . . A -1
C3 C 0.2282(18) 0.4672(15) 0.8250(16) 0.034(5) Uani 0.103(7) 1 d . . . A -1
C4 C 0.0728(16) 0.1820(11) 0.6134(15) 0.029(4) Uani 0.089(5) 1 d . . P A -1
H4A H -0.010033 0.179374 0.617047 0.043 Uiso 0.089(5) 1 calc R U P A -1
H4B H 0.104121 0.119435 0.657475 0.043 Uiso 0.089(5) 1 calc R U P A -1
H4C H 0.097411 0.183038 0.520913 0.043 Uiso 0.089(5) 1 calc R U P A -1
C5 C 0.0668(16) 0.5621(12) 0.8940(15) 0.033(5) Uani 0.093(5) 1 d . . P A -1
H5A H -0.015864 0.563342 0.886165 0.050 Uiso 0.093(5) 1 calc R U P A -1
H5B H 0.098276 0.626986 0.855743 0.050 Uiso 0.093(5) 1 calc R U P A -1
H5C H 0.087910 0.557575 0.987500 0.050 Uiso 0.093(5) 1 calc R U P A -1
C6 C 0.260(2) 0.385(2) 0.758(2) 0.038(8) Uani 0.092(9) 1 d . . P A -1
H6 H 0.340654 0.389174 0.757695 0.046 Uiso 0.092(9) 1 calc R U P A -1
C7 C 0.2946(16) 0.5340(12) 0.8960(16) 0.018(4) Uani 0.067(5) 1 d . . P A -1
H7A H 0.275061 0.607410 0.874360 0.027 Uiso 0.067(5) 1 calc R U P A -1
H7B H 0.374244 0.521168 0.874340 0.027 Uiso 0.067(5) 1 calc R U P A -1
H7C H 0.282421 0.521750 0.990572 0.027 Uiso 0.067(5) 1 calc R U P A -1
C8 C 0.286(3) 0.2236(18) 0.6177(17) 0.063(12) Uani 0.075(6) 1 d . . P A -1
H8A H 0.261698 0.153431 0.647965 0.095 Uiso 0.075(6) 1 calc R U P A -1
H8B H 0.368044 0.230196 0.627991 0.095 Uiso 0.075(6) 1 calc R U P A -1
H8C H 0.265750 0.232433 0.524411 0.095 Uiso 0.075(6) 1 calc R U P A -1

loop_
_atom_site_aniso_label
_atom_site_aniso_U_11
_atom_site_aniso_U_22
_atom_site_aniso_U_33
_atom_site_aniso_U_23
_atom_site_aniso_U_13
_atom_site_aniso_U_12
Cu01 0.00921(8) 0.00703(8) 0.01164(8) 0.000 -0.00159(5) 0.000
N002 0.0105(3) 0.0089(3) 0.0114(3) -0.0010(3) -0.0009(3) 0.0004(3)
N003 0.0135(4) 0.0094(3) 0.0125(4) -0.0016(3) -0.0015(3) 0.0012(3)
C004 0.0107(4) 0.0107(5) 0.0111(4) 0.0019(3) -0.0009(3) -0.0001(4)
C005 0.0146(5) 0.0103(5) 0.0115(5) 0.0015(3) 0.0009(4) 0.0035(4)
C006 0.0107(5) 0.0133(5) 0.0159(6) 0.0013(4) -0.0009(4) 0.0011(4)
C007 0.0149(4) 0.0121(4) 0.0154(4) -0.0039(3) -0.0011(3) 0.0013(3)
C008 0.0136(4) 0.0155(5) 0.0178(5) -0.0003(4) -0.0043(3) -0.0024(3)
C009 0.0230(5) 0.0118(4) 0.0172(5) -0.0049(3) -0.0035(4) 0.0010(4)
C00A 0.0194(5) 0.0154(4) 0.0198(5) 0.0004(4) 0.0054(4) 0.0065(4)
Cu1 0.0289(17) 0.0057(12) 0.0170(14) 0.000 -0.0034(10) 0.000
N1 0.019(6) 0.012(5) 0.013(5) -0.005(4) 0.001(4) 0.003(4)
N2 0.039(9) 0.012(6) 0.014(6) 0.001(4) -0.004(5) 0.004(5)
C2 0.059(14) 0.027(8) 0.015(7) 0.013(5) 0.008(7) 0.030(9)
C3 0.040(11) 0.040(10) 0.023(7) 0.021(6) 0.007(7) 0.005(8)
C4 0.047(10) 0.017(6) 0.023(7) -0.004(5) 0.001(6) 0.010(6)
C5 0.051(10) 0.025(7) 0.023(7) -0.016(5) 0.001(6) -0.001(7)
C6 0.036(13) 0.060(17) 0.018(9) 0.026(9) -0.005(7) -0.016(11)
C7 0.031(9) 0.010(7) 0.013(7) -0.003(5) 0.007(6) -0.001(6)
C8 0.15(3) 0.036(12) 0.007(7) 0.011(7) -0.023(11) -0.059(16)

_geom_special_details            
;
 All esds (except the esd in the dihedral angle between two l.s. planes)
 are estimated using the full covariance matrix.  The cell esds are taken
 into account individually in the estimation of esds in distances, angles
 and torsion angles; correlations between esds in cell parameters are only
 used when they are defined by crystal symmetry.  An approximate (isotropic)
 treatment of cell esds is used for estimating esds involving l.s. planes.
;
loop_
_geom_bond_atom_site_label_1
_geom_bond_atom_site_label_2
_geom_bond_distance
_geom_bond_site_symmetry_2
_geom_bond_publ_flag
Cu01 N002 1.9552(9) . ?
Cu01 N002 1.9552(9) 3_656 ?
Cu01 N003 1.9559(9) . ?
Cu01 N003 1.9559(9) 3_656 ?
N002 C004 1.3225(15) . ?
N002 C007 1.4610(13) . ?
N002 C2 1.88(2) . ?
N002 C8 1.52(3) . ?
N003 C005 1.3242(16) . ?
N003 C009 1.4621(13) . ?
N003 C3 1.85(2) . ?
N003 C6 1.92(3) . ?
N003 C7 1.549(16) . ?
C004 C006 1.4070(19) . ?
C004 C008 1.5100(16) . ?
C004 C2 0.58(2) . ?
C004 C6 1.53(3) . ?
C004 C8 0.98(2) . ?
C005 C006 1.4104(18) . ?
C005 C00A 1.5117(18) . ?
C005 N1 1.951(13) . ?
C005 C3 0.59(2) . ?
C005 C6 1.03(3) . ?
C005 C7 1.359(16) . ?
C006 H006 0.9500 . ?
C006 N2 1.900(15) . ?
C006 C2 1.064(18) . ?
C006 C3 1.51(2) . ?
C006 C6 0.50(3) . ?
C007 H00A 0.9800 . ?
C007 H00B 0.9800 . ?
C007 H00C 0.9800 . ?
C007 C8 1.89(4) . ?
C008 H00D 0.9800 . ?
C008 H00E 0.9800 . ?
C008 H00F 0.9800 . ?
C008 N2 1.623(15) . ?
C008 C2 1.47(2) . ?
C008 C4 1.648(19) . ?
C008 C8 0.97(3) . ?
C009 H00G 0.9800 . ?
C009 H00H 0.9800 . ?
C009 H00I 0.9800 . ?
C009 C7 1.570(19) . ?
C00A H00J 0.9800 . ?
C00A H00K 0.9800 . ?
C00A H00L 0.9800 . ?
C00A N1 1.324(13) . ?
C00A C3 1.04(2) . ?
C00A C5 1.556(19) . ?
C00A C7 1.219(19) . ?
Cu1 N1 1.963(13) . ?
Cu1 N2 1.950(14) . ?
N1 C3 1.39(2) . ?
N1 C5 1.431(18) . ?
N2 C2 1.49(3) . ?
N2 C4 1.42(2) . ?
C2 C6 1.36(3) . ?
C2 C8 1.31(4) . ?
C3 C6 1.29(3) . ?
C3 C7 1.36(3) . ?
C4 H4A 0.9800 . ?
C4 H4B 0.9800 . ?
C4 H4C 0.9800 . ?
C5 H5A 0.9800 . ?
C5 H5B 0.9800 . ?
C5 H5C 0.9800 . ?
C6 H6 0.9500 . ?
C7 H7A 0.9800 . ?
C7 H7B 0.9800 . ?
C7 H7C 0.9800 . ?
C8 H8A 0.9800 . ?
C8 H8B 0.9800 . ?
C8 H8C 0.9800 . ?

loop_
_geom_angle_atom_site_label_1
_geom_angle_atom_site_label_2
_geom_angle_atom_site_label_3
_geom_angle
_geom_angle_site_symmetry_1
_geom_angle_site_symmetry_3
_geom_angle_publ_flag
N002 Cu01 N002 100.61(5) . 3_656 ?
N002 Cu01 N003 136.32(4) . 3_656 ?
N002 Cu01 N003 136.32(4) 3_656 . ?
N002 Cu01 N003 94.81(4) . . ?
N002 Cu01 N003 94.81(4) 3_656 3_656 ?
N003 Cu01 N003 101.62(5) 3_656 . ?
C004 N002 Cu01 125.20(8) . . ?
C004 N002 C007 117.97(9) . . ?
C004 N002 C2 5.8(5) . . ?
C004 N002 C8 39.5(13) . . ?
C007 N002 Cu01 116.57(7) . . ?
C007 N002 C2 122.3(6) . . ?
C007 N002 C8 78.5(13) . . ?
C2 N002 Cu01 121.1(6) . . ?
C8 N002 Cu01 164.4(13) . . ?
C8 N002 C2 43.9(14) . . ?
C005 N003 Cu01 124.50(8) . . ?
C005 N003 C009 117.67(9) . . ?
C005 N003 C3 9.7(7) . . ?
C005 N003 C6 30.5(8) . . ?
C005 N003 C7 55.8(7) . . ?
C009 N003 Cu01 117.64(7) . . ?
C009 N003 C3 108.1(7) . . ?
C009 N003 C6 148.1(8) . . ?
C009 N003 C7 62.8(6) . . ?
C3 N003 Cu01 133.8(7) . . ?
C3 N003 C6 40.0(10) . . ?
C6 N003 Cu01 94.0(8) . . ?
C7 N003 Cu01 166.3(6) . . ?
C7 N003 C3 46.1(9) . . ?
C7 N003 C6 85.6(11) . . ?
N002 C004 C006 123.35(11) . . ?
N002 C004 C008 120.18(11) . . ?
N002 C004 C6 104.3(10) . . ?
C006 C004 C008 116.47(11) . . ?
C006 C004 C6 19.1(10) . . ?
C008 C004 C6 135.6(10) . . ?
C2 C004 N002 160.8(19) . . ?
C2 C004 C006 43(2) . . ?
C2 C004 C008 75(2) . . ?
C2 C004 C6 62(2) . . ?
C2 C004 C8 112(3) . . ?
C8 C004 N002 81(2) . . ?
C8 C004 C006 155(2) . . ?
C8 C004 C008 39(2) . . ?
C8 C004 C6 174(2) . . ?
N003 C005 C006 123.89(12) . . ?
N003 C005 C00A 119.72(10) . . ?
N003 C005 N1 162.2(4) . . ?
N003 C005 C7 70.5(8) . . ?
C006 C005 C00A 116.39(12) . . ?
C006 C005 N1 73.8(4) . . ?
C00A C005 N1 42.6(3) . . ?
C3 C005 N003 148(2) . . ?
C3 C005 C006 88(2) . . ?
C3 C005 C00A 29(2) . . ?
C3 C005 N1 15(2) . . ?
C3 C005 C6 103(2) . . ?
C3 C005 C7 77(2) . . ?
C6 C005 N003 108.8(15) . . ?
C6 C005 C006 15.8(15) . . ?
C6 C005 C00A 131.2(15) . . ?
C6 C005 N1 89.0(15) . . ?
C6 C005 C7 166.9(12) . . ?
C7 C005 C006 163.6(7) . . ?
C7 C005 C00A 49.9(8) . . ?
C7 C005 N1 92.2(9) . . ?
C004 C006 C005 127.71(13) . . ?
C004 C006 H006 116.1 . . ?
C004 C006 N2 73.1(4) . . ?
C004 C006 C3 150.4(8) . . ?
C005 C006 H006 116.1 . . ?
C005 C006 N2 158.7(5) . . ?
C005 C006 C3 22.9(8) . . ?
N2 C006 H006 43.3 . . ?
C2 C006 C004 22.0(14) . . ?
C2 C006 C005 148.8(14) . . ?
C2 C006 H006 94.7 . . ?
C2 C006 N2 51.4(14) . . ?
C2 C006 C3 168.8(13) . . ?
C3 C006 H006 93.4 . . ?
C3 C006 N2 135.9(9) . . ?
C6 C006 C004 95(3) . . ?
C6 C006 C005 34(3) . . ?
C6 C006 H006 148.0 . . ?
C6 C006 N2 162(3) . . ?
C6 C006 C2 115(3) . . ?
C6 C006 C3 56(3) . . ?
N002 C007 H00A 109.5 . . ?
N002 C007 H00B 109.5 . . ?
N002 C007 H00C 109.5 . . ?
N002 C007 C8 52.1(6) . . ?
H00A C007 H00B 109.5 . . ?
H00A C007 H00C 109.5 . . ?
H00B C007 H00C 109.5 . . ?
C8 C007 H00A 80.4 . . ?
C8 C007 H00B 80.3 . . ?
C8 C007 H00C 161.6 . . ?
C004 C008 H00D 109.5 . . ?
C004 C008 H00E 109.5 . . ?
C004 C008 H00F 109.5 . . ?
C004 C008 N2 79.7(5) . . ?
C004 C008 C4 129.9(5) . . ?
H00D C008 H00E 109.5 . . ?
H00D C008 H00F 109.5 . . ?
H00E C008 H00F 109.5 . . ?
N2 C008 H00D 129.1 . . ?
N2 C008 H00E 30.8 . . ?
N2 C008 H00F 114.0 . . ?
N2 C008 C4 51.5(7) . . ?
C2 C008 C004 22.4(9) . . ?
C2 C008 H00D 122.4 . . ?
C2 C008 H00E 87.4 . . ?
C2 C008 H00F 115.7 . . ?
C2 C008 N2 57.4(10) . . ?
C2 C008 C4 107.9(10) . . ?
C4 C008 H00D 110.1 . . ?
C4 C008 H00E 26.9 . . ?
C4 C008 H00F 84.7 . . ?
C8 C008 C004 39.4(17) . . ?
C8 C008 H00D 91.8 . . ?
C8 C008 H00E 148.2 . . ?
C8 C008 H00F 83.8 . . ?
C8 C008 N2 117.5(17) . . ?
C8 C008 C2 61.0(19) . . ?
C8 C008 C4 157.7(12) . . ?
N003 C009 H00G 109.5 . . ?
N003 C009 H00H 109.5 . . ?
N003 C009 H00I 109.5 . . ?
N003 C009 C7 61.3(6) . . ?
H00G C009 H00H 109.5 . . ?
H00G C009 H00I 109.5 . . ?
H00H C009 H00I 109.5 . . ?
C7 C009 H00G 66.4 . . ?
C7 C009 H00H 85.0 . . ?
C7 C009 H00I 165.3 . . ?
C005 C00A H00J 109.5 . . ?
C005 C00A H00K 109.5 . . ?
C005 C00A H00L 109.5 . . ?
C005 C00A C5 145.3(5) . . ?
H00J C00A H00K 109.5 . . ?
H00J C00A H00L 109.5 . . ?
H00K C00A H00L 109.5 . . ?
N1 C00A C005 86.7(5) . . ?
N1 C00A H00J 121.1 . . ?
N1 C00A H00K 22.9 . . ?
N1 C00A H00L 117.6 . . ?
N1 C00A C5 58.9(7) . . ?
C3 C00A C005 15.8(11) . . ?
C3 C00A H00J 114.3 . . ?
C3 C00A H00K 93.8 . . ?
C3 C00A H00L 118.9 . . ?
C3 C00A N1 71.2(12) . . ?
C3 C00A C5 130.0(13) . . ?
C3 C00A C7 73.6(13) . . ?
C5 C00A H00J 93.7 . . ?
C5 C00A H00K 36.5 . . ?
C5 C00A H00L 85.2 . . ?
C7 C00A C005 58.5(7) . . ?
C7 C00A H00J 70.0 . . ?
C7 C00A H00K 165.0 . . ?
C7 C00A H00L 84.2 . . ?
C7 C00A N1 144.4(9) . . ?
C7 C00A C5 156.2(9) . . ?
N1 Cu1 H006 130.7(4) . 3_556 ?
N2 Cu1 H006 133.1(5) . 3_556 ?
N2 Cu1 N1 95.7(6) . . ?
C005 N1 Cu1 123.7(6) . . ?
C00A N1 C005 50.7(4) . . ?
C00A N1 Cu1 173.6(9) . . ?
C00A N1 C3 44.7(10) . . ?
C00A N1 C5 68.7(9) . . ?
C3 N1 C005 6.4(9) . . ?
C3 N1 Cu1 129.5(11) . . ?
C3 N1 C5 113.4(14) . . ?
C5 N1 C005 119.2(11) . . ?
C5 N1 Cu1 117.1(11) . . ?
C006 N2 Cu1 87.5(5) . . ?
C008 N2 C006 89.1(7) . . ?
C008 N2 Cu1 167.5(8) . . ?
C2 N2 C006 33.9(7) . . ?
C2 N2 C008 56.2(9) . . ?
C2 N2 Cu1 121.4(10) . . ?
C4 N2 C006 154.0(13) . . ?
C4 N2 C008 65.2(9) . . ?
C4 N2 Cu1 118.5(12) . . ?
C4 N2 C2 120.1(14) . . ?
C004 C2 N002 13.4(14) . . ?
C004 C2 C006 115(3) . . ?
C004 C2 C008 82.6(19) . . ?
C004 C2 N2 149(3) . . ?
C004 C2 C6 96(3) . . ?
C004 C2 C8 43.5(18) . . ?
C006 C2 N002 106.1(18) . . ?
C006 C2 C008 155.9(18) . . ?
C006 C2 N2 94.7(15) . . ?
C006 C2 C6 19.6(12) . . ?
C006 C2 C8 158(3) . . ?
C008 C2 N002 93.6(9) . . ?
C008 C2 N2 66.5(12) . . ?
N2 C2 N002 159.2(13) . . ?
C6 C2 N002 87.0(18) . . ?
C6 C2 C008 170.4(14) . . ?
C6 C2 N2 113.7(18) . . ?
C8 C2 N002 53.3(15) . . ?
C8 C2 C008 40.4(14) . . ?
C8 C2 N2 106(2) . . ?
C8 C2 C6 140(3) . . ?
C005 C3 N003 22.4(15) . . ?
C005 C3 C006 69(2) . . ?
C005 C3 C00A 135(3) . . ?
C005 C3 N1 158(3) . . ?
C005 C3 C6 51(2) . . ?
C005 C3 C7 78(2) . . ?
C006 C3 N003 91.3(11) . . ?
C00A C3 N003 113.6(15) . . ?
C00A C3 C006 154.7(19) . . ?
C00A C3 N1 64.1(12) . . ?
C00A C3 C6 173(2) . . ?
C00A C3 C7 59.4(13) . . ?
N1 C3 N003 174.2(12) . . ?
N1 C3 C006 90.6(13) . . ?
C6 C3 N003 73.0(16) . . ?
C6 C3 C006 18.8(12) . . ?
C6 C3 N1 109(2) . . ?
C6 C3 C7 127(2) . . ?
C7 C3 N003 55.2(10) . . ?
C7 C3 C006 145.9(18) . . ?
C7 C3 N1 123.3(18) . . ?
C008 C4 H4A 167.3 . . ?
C008 C4 H4B 83.1 . . ?
C008 C4 H4C 66.0 . . ?
N2 C4 C008 63.3(10) . . ?
N2 C4 H4A 109.5 . . ?
N2 C4 H4B 109.5 . . ?
N2 C4 H4C 109.5 . . ?
H4A C4 H4B 109.5 . . ?
H4A C4 H4C 109.5 . . ?
H4B C4 H4C 109.5 . . ?
C00A C5 H5A 161.8 . . ?
C00A C5 H5B 78.9 . . ?
C00A C5 H5C 81.5 . . ?
N1 C5 C00A 52.4(8) . . ?
N1 C5 H5A 109.5 . . ?
N1 C5 H5B 109.5 . . ?
N1 C5 H5C 109.5 . . ?
H5A C5 H5B 109.5 . . ?
H5A C5 H5C 109.5 . . ?
H5B C5 H5C 109.5 . . ?
N003 C6 H6 37.9 . . ?
C004 C6 N003 120.7(16) . . ?
C004 C6 H6 83.0 . . ?
C005 C6 N003 40.7(10) . . ?
C005 C6 C004 161(2) . . ?
C005 C6 C2 175(3) . . ?
C005 C6 C3 26.4(11) . . ?
C005 C6 H6 78.7 . . ?
C006 C6 N003 166(3) . . ?
C006 C6 C004 66(3) . . ?
C006 C6 C005 131(4) . . ?
C006 C6 C2 45(3) . . ?
C006 C6 C3 106(4) . . ?
C006 C6 H6 147.8 . . ?
C2 C6 N003 143(2) . . ?
C2 C6 C004 22.0(11) . . ?
C2 C6 H6 104.9 . . ?
C3 C6 N003 67.0(15) . . ?
C3 C6 C004 172(2) . . ?
C3 C6 C2 150(3) . . ?
C3 C6 H6 104.9 . . ?
N003 C7 C009 55.9(6) . . ?
N003 C7 H7A 121.0 . . ?
N003 C7 H7B 30.8 . . ?
N003 C7 H7C 122.7 . . ?
C005 C7 N003 53.7(6) . . ?
C005 C7 C009 108.8(10) . . ?
C005 C7 H7A 119.8 . . ?
C005 C7 H7B 84.5 . . ?
C005 C7 H7C 120.3 . . ?
C009 C7 H7A 87.7 . . ?
C009 C7 H7B 26.6 . . ?
C009 C7 H7C 104.4 . . ?
C00A C7 N003 124.5(12) . . ?
C00A C7 C005 71.6(9) . . ?
C00A C7 C009 161.4(14) . . ?
C00A C7 C3 47.0(11) . . ?
C00A C7 H7A 76.7 . . ?
C00A C7 H7B 154.5 . . ?
C00A C7 H7C 90.5 . . ?
C3 C7 N003 78.7(12) . . ?
C3 C7 C005 25.0(9) . . ?
C3 C7 C009 133.3(14) . . ?
C3 C7 H7A 109.5 . . ?
C3 C7 H7B 109.5 . . ?
C3 C7 H7C 109.5 . . ?
H7A C7 H7B 109.5 . . ?
H7A C7 H7C 109.5 . . ?
H7B C7 H7C 109.5 . . ?
N002 C8 C007 49.4(11) . . ?
N002 C8 H8A 121.7 . . ?
N002 C8 H8B 26.7 . . ?
N002 C8 H8C 119.6 . . ?
C004 C8 N002 59.3(12) . . ?
C004 C8 C007 109(2) . . ?
C004 C8 C2 24.1(15) . . ?
C004 C8 H8A 124.6 . . ?
C004 C8 H8B 86.0 . . ?
C004 C8 H8C 114.5 . . ?
C007 C8 H8A 95.6 . . ?
C007 C8 H8B 22.7 . . ?
C007 C8 H8C 99.0 . . ?
C008 C8 N002 161(3) . . ?
C008 C8 C004 102(4) . . ?
C008 C8 C007 149(2) . . ?
C008 C8 C2 79(3) . . ?
C008 C8 H8A 70.7 . . ?
C008 C8 H8B 170.7 . . ?
C008 C8 H8C 62.6 . . ?
C2 C8 N002 82.8(15) . . ?
C2 C8 C007 132.0(19) . . ?
C2 C8 H8A 109.5 . . ?
C2 C8 H8B 109.5 . . ?
C2 C8 H8C 109.5 . . ?
H8A C8 H8B 109.5 . . ?
H8A C8 H8C 109.5 . . ?
H8B C8 H8C 109.5 . . ?

loop_
_geom_torsion_atom_site_label_1
_geom_torsion_atom_site_label_2
_geom_torsion_atom_site_label_3
_geom_torsion_atom_site_label_4
_geom_torsion
_geom_torsion_site_symmetry_1
_geom_torsion_site_symmetry_2
_geom_torsion_site_symmetry_3
_geom_torsion_site_symmetry_4
_geom_torsion_publ_flag
Cu01 N002 C004 C006 -5.96(16) . . . . ?
Cu01 N002 C004 C008 173.31(7) . . . . ?
Cu01 N002 C004 C2 -47(6) . . . . ?
Cu01 N002 C004 C6 -7.1(7) . . . . ?
Cu01 N002 C004 C8 176.1(10) . . . . ?
Cu01 N002 C007 C8 -175.9(7) . . . . ?
Cu01 N002 C2 C004 136(5) . . . . ?
Cu01 N002 C2 C006 4.8(12) . . . . ?
Cu01 N002 C2 C008 170.8(3) . . . . ?
Cu01 N002 C2 N2 -174(3) . . . . ?
Cu01 N002 C2 C6 0.4(11) . . . . ?
Cu01 N002 C2 C8 174.6(10) . . . . ?
Cu01 N002 C8 C004 -12(3) . . . . ?
Cu01 N002 C8 C007 166(2) . . . . ?
Cu01 N002 C8 C008 0(7) . . . . ?
Cu01 N002 C8 C2 -18(3) . . . . ?
Cu01 N003 C005 C006 -7.73(16) . . . . ?
Cu01 N003 C005 C00A 171.96(8) . . . . ?
Cu01 N003 C005 N1 177.4(12) . . . . ?
Cu01 N003 C005 C3 164(3) . . . . ?
Cu01 N003 C005 C6 -2.7(10) . . . . ?
Cu01 N003 C005 C7 163.4(7) . . . . ?
Cu01 N003 C009 C7 -164.6(7) . . . . ?
Cu01 N003 C3 C005 -18(3) . . . . ?
Cu01 N003 C3 C006 -11.9(10) . . . . ?
Cu01 N003 C3 C00A 172.7(6) . . . . ?
Cu01 N003 C3 C6 -7.9(13) . . . . ?
Cu01 N003 C3 C7 161.0(9) . . . . ?
Cu01 N003 C7 C005 -96(3) . . . . ?
Cu01 N003 C7 C009 95(3) . . . . ?
Cu01 N003 C7 C00A -107(3) . . . . ?
Cu01 N003 C7 C3 -96(3) . . . . ?
N002 C004 C006 C005 4.8(2) . . . . ?
N002 C004 C006 N2 -170.3(4) . . . . ?
N002 C004 C006 C2 -162(2) . . . . ?
N002 C004 C006 C3 -0.8(11) . . . . ?
N002 C004 C006 C6 -4(2) . . . . ?
N002 C004 C008 N2 168.8(5) . . . . ?
N002 C004 C008 C2 167.2(15) . . . . ?
N002 C004 C008 C4 156.3(7) . . . . ?
N002 C004 C008 C8 4.4(16) . . . . ?
N002 C004 C2 C006 53(6) . . . . ?
N002 C004 C2 C008 -144(5) . . . . ?
N002 C004 C2 N2 -148(4) . . . . ?
N002 C004 C2 C6 45(6) . . . . ?
N002 C004 C2 C8 -133(6) . . . . ?
N002 C004 C6 N003 10.8(12) . . . . ?
N002 C004 C6 C005 25(5) . . . . ?
N002 C004 C6 C006 177.0(18) . . . . ?
N002 C004 C6 C2 -166.1(16) . . . . ?
N002 C004 C8 C007 -1.6(7) . . . . ?
N002 C004 C8 C008 -176.1(14) . . . . ?
N002 C004 C8 C2 165.9(16) . . . . ?
N002 C007 C8 C004 1.8(8) . . . . ?
N002 C007 C8 C008 171(3) . . . . ?
N002 C007 C8 C2 -5.1(14) . . . . ?
N002 C2 C6 N003 5(2) . . . . ?
N002 C2 C6 C004 9.5(11) . . . . ?
N002 C2 C6 C006 167(2) . . . . ?
N002 C2 C6 C3 -178(3) . . . . ?
N002 C2 C8 C004 -12.2(14) . . . . ?
N002 C2 C8 C007 3.9(11) . . . . ?
N002 C2 C8 C008 -174.2(15) . . . . ?
N003 C005 C006 C004 2.7(2) . . . . ?
N003 C005 C006 N2 169.5(11) . . . . ?
N003 C005 C006 C2 12.5(16) . . . . ?
N003 C005 C006 C3 175.7(14) . . . . ?
N003 C005 C006 C6 18(4) . . . . ?
N003 C005 C00A N1 177.5(6) . . . . ?
N003 C005 C00A C3 -171(3) . . . . ?
N003 C005 C00A C5 170.3(12) . . . . ?
N003 C005 C00A C7 -10.5(9) . . . . ?
N003 C005 C3 C006 -173(2) . . . . ?
N003 C005 C3 C00A 14(5) . . . . ?
N003 C005 C3 N1 165(4) . . . . ?
N003 C005 C3 C6 -167(3) . . . . ?
N003 C005 C3 C7 -1(3) . . . . ?
N003 C005 C6 C004 -19(6) . . . . ?
N003 C005 C6 C006 -165(3) . . . . ?
N003 C005 C6 C3 172.9(16) . . . . ?
N003 C005 C7 C009 9.9(7) . . . . ?
N003 C005 C7 C00A 170.3(8) . . . . ?
N003 C005 C7 C3 179.6(15) . . . . ?
N003 C009 C7 C005 -9.7(6) . . . . ?
N003 C009 C7 C00A -98(4) . . . . ?
N003 C009 C7 C3 -15.6(15) . . . . ?
N003 C3 C6 C005 -5.0(11) . . . . ?
N003 C3 C6 C006 -167(3) . . . . ?
N003 C3 C6 C2 -178(3) . . . . ?
N003 C3 C7 C005 -0.3(12) . . . . ?
N003 C3 C7 C009 13.2(13) . . . . ?
N003 C3 C7 C00A 167.6(11) . . . . ?
C004 N002 C007 C8 -1.4(7) . . . . ?
C004 N002 C2 C006 -131(6) . . . . ?
C004 N002 C2 C008 35(5) . . . . ?
C004 N002 C2 N2 51(5) . . . . ?
C004 N002 C2 C6 -135(6) . . . . ?
C004 N002 C2 C8 39(5) . . . . ?
C004 N002 C8 C007 178.0(9) . . . . ?
C004 N002 C8 C008 12(4) . . . . ?
C004 N002 C8 C2 -5.8(7) . . . . ?
C004 C006 C2 N002 11.1(13) . . . . ?
C004 C006 C2 C008 -133(5) . . . . ?
C004 C006 C2 N2 -169(3) . . . . ?
C004 C006 C2 C6 24(3) . . . . ?
C004 C006 C2 C8 -11(3) . . . . ?
C004 C006 C3 N003 8.8(14) . . . . ?
C004 C006 C3 C005 11(2) . . . . ?
C004 C006 C3 C00A 179(2) . . . . ?
C004 C006 C3 N1 -176.7(7) . . . . ?
C004 C006 C3 C6 -3(3) . . . . ?
C004 C006 C3 C7 -2(3) . . . . ?
C004 C006 C6 N003 122(15) . . . . ?
C004 C006 C6 C005 168(3) . . . . ?
C004 C006 C6 C2 -8.9(12) . . . . ?
C004 C006 C6 C3 178.4(14) . . . . ?
C004 C008 N2 C006 7.9(3) . . . . ?
C004 C008 N2 Cu1 82(4) . . . . ?
C004 C008 N2 C2 -0.7(7) . . . . ?
C004 C008 N2 C4 -167.8(8) . . . . ?
C004 C008 C2 N002 -7.7(9) . . . . ?
C004 C008 C2 C006 138(5) . . . . ?
C004 C008 C2 N2 178.2(18) . . . . ?
C004 C008 C2 C8 -12.4(16) . . . . ?
C004 C008 C4 N2 15.7(10) . . . . ?
C004 C008 C8 N002 -10(4) . . . . ?
C004 C008 C8 C007 -170(4) . . . . ?
C004 C008 C8 C2 7.4(10) . . . . ?
C004 C2 C6 N003 -5(3) . . . . ?
C004 C2 C6 C006 158(3) . . . . ?
C004 C2 C6 C3 172(3) . . . . ?
C004 C2 C8 N002 12.2(14) . . . . ?
C004 C2 C8 C007 16(2) . . . . ?
C004 C2 C8 C008 -162(2) . . . . ?
C005 N003 C009 C7 10.6(7) . . . . ?
C005 N003 C3 C006 6(2) . . . . ?
C005 N003 C3 C00A -169(4) . . . . ?
C005 N003 C3 C6 10(2) . . . . ?
C005 N003 C3 C7 179(3) . . . . ?
C005 N003 C7 C009 -168.6(7) . . . . ?
C005 N003 C7 C00A -11.2(9) . . . . ?
C005 N003 C7 C3 -0.2(7) . . . . ?
C005 C006 C2 N002 -10(2) . . . . ?
C005 C006 C2 C004 -21(3) . . . . ?
C005 C006 C2 C008 -154(3) . . . . ?
C005 C006 C2 N2 169.5(9) . . . . ?
C005 C006 C2 C6 3(2) . . . . ?
C005 C006 C2 C8 -32(5) . . . . ?
C005 C006 C3 N003 -2.6(9) . . . . ?
C005 C006 C3 C00A 168(4) . . . . ?
C005 C006 C3 N1 172.0(19) . . . . ?
C005 C006 C3 C6 -15(3) . . . . ?
C005 C006 C3 C7 -13.0(15) . . . . ?
C005 C006 C6 N003 -46(13) . . . . ?
C005 C006 C6 C004 -168(3) . . . . ?
C005 C006 C6 C2 -177(2) . . . . ?
C005 C006 C6 C3 10.2(19) . . . . ?
C005 C00A N1 C3 3.2(8) . . . . ?
C005 C00A N1 C5 -175.2(8) . . . . ?
C005 C00A C3 N003 6(2) . . . . ?
C005 C00A C3 C006 -163(6) . . . . ?
C005 C00A C3 N1 -168(3) . . . . ?
C005 C00A C3 C7 17(3) . . . . ?
C005 C00A C5 N1 8.5(15) . . . . ?
C005 C00A C7 N003 9.5(8) . . . . ?
C005 C00A C7 C009 94(4) . . . . ?
C005 C00A C7 C3 -5.4(8) . . . . ?
C005 N1 C3 C006 -21(5) . . . . ?
C005 N1 C3 C00A 157(6) . . . . ?
C005 N1 C3 C6 -23(5) . . . . ?
C005 N1 C3 C7 163(7) . . . . ?
C005 N1 C5 C00A -4.3(7) . . . . ?
C005 C3 C6 N003 5.0(11) . . . . ?
C005 C3 C6 C006 -162(3) . . . . ?
C005 C3 C6 C2 -173(4) . . . . ?
C005 C3 C7 N003 0.3(12) . . . . ?
C005 C3 C7 C009 13(2) . . . . ?
C005 C3 C7 C00A 167.9(19) . . . . ?
C006 C004 C008 N2 -11.9(5) . . . . ?
C006 C004 C008 C2 -13.5(14) . . . . ?
C006 C004 C008 C4 -24.3(7) . . . . ?
C006 C004 C008 C8 -176.2(16) . . . . ?
C006 C004 C2 N002 -53(6) . . . . ?
C006 C004 C2 C008 162.4(18) . . . . ?
C006 C004 C2 N2 159(5) . . . . ?
C006 C004 C2 C6 -8.0(11) . . . . ?
C006 C004 C2 C8 174.0(15) . . . . ?
C006 C004 C6 N003 -166(3) . . . . ?
C006 C004 C6 C005 -152(7) . . . . ?
C006 C004 C6 C2 17(2) . . . . ?
C006 C004 C8 N002 -176(2) . . . . ?
C006 C004 C8 C007 -177.4(14) . . . . ?
C006 C004 C8 C008 8(3) . . . . ?
C006 C004 C8 C2 -10(2) . . . . ?
C006 C005 C00A N1 -2.7(6) . . . . ?
C006 C005 C00A C3 8(3) . . . . ?
C006 C005 C00A C5 -10.0(12) . . . . ?
C006 C005 C00A C7 169.2(9) . . . . ?
C006 C005 C3 N003 173(2) . . . . ?
C006 C005 C3 C00A -172(3) . . . . ?
C006 C005 C3 N1 -22(6) . . . . ?
C006 C005 C3 C6 6.0(11) . . . . ?
C006 C005 C3 C7 172.6(8) . . . . ?
C006 C005 C6 N003 165(3) . . . . ?
C006 C005 C6 C004 145(8) . . . . ?
C006 C005 C6 C3 -23(4) . . . . ?
C006 C005 C7 N003 153(2) . . . . ?
C006 C005 C7 C009 163.1(18) . . . . ?
C006 C005 C7 C00A -37(3) . . . . ?
C006 C005 C7 C3 -27(3) . . . . ?
C006 N2 C2 N002 179(4) . . . . ?
C006 N2 C2 C004 -161(5) . . . . ?
C006 N2 C2 C008 -164.5(12) . . . . ?
C006 N2 C2 C6 5.0(9) . . . . ?
C006 N2 C2 C8 -171.6(18) . . . . ?
C006 N2 C4 C008 -10(2) . . . . ?
C006 C2 C6 N003 -162(4) . . . . ?
C006 C2 C6 C004 -158(3) . . . . ?
C006 C2 C6 C3 14(2) . . . . ?
C006 C2 C8 N002 27(5) . . . . ?
C006 C2 C8 C004 14(4) . . . . ?
C006 C2 C8 C007 30(5) . . . . ?
C006 C2 C8 C008 -148(4) . . . . ?
C006 C3 C6 N003 167(3) . . . . ?
C006 C3 C6 C005 162(3) . . . . ?
C006 C3 C6 C2 -10.4(17) . . . . ?
C006 C3 C7 N003 13(2) . . . . ?
C006 C3 C7 C005 12.5(14) . . . . ?
C006 C3 C7 C009 26(3) . . . . ?
C006 C3 C7 C00A -180(2) . . . . ?
C007 N002 C004 C006 -179.92(11) . . . . ?
C007 N002 C004 C008 -0.65(15) . . . . ?
C007 N002 C004 C2 139(6) . . . . ?
C007 N002 C004 C6 178.9(7) . . . . ?
C007 N002 C004 C8 2.2(10) . . . . ?
C007 N002 C2 C004 -43(6) . . . . ?
C007 N002 C2 C006 -174.1(6) . . . . ?
C007 N002 C2 C008 -8.2(9) . . . . ?
C007 N002 C2 N2 7(3) . . . . ?
C007 N002 C2 C6 -178.5(8) . . . . ?
C007 N002 C2 C8 -4.4(12) . . . . ?
C007 N002 C8 C004 -178.0(9) . . . . ?
C007 N002 C8 C008 -167(5) . . . . ?
C007 N002 C8 C2 176.2(10) . . . . ?
C008 C004 C006 C005 -174.53(12) . . . . ?
C008 C004 C006 N2 10.5(4) . . . . ?
C008 C004 C006 C2 19(2) . . . . ?
C008 C004 C006 C3 179.9(11) . . . . ?
C008 C004 C006 C6 177(2) . . . . ?
C008 C004 C2 N002 144(5) . . . . ?
C008 C004 C2 C006 -162.4(18) . . . . ?
C008 C004 C2 N2 -3(3) . . . . ?
C008 C004 C2 C6 -170.3(14) . . . . ?
C008 C004 C2 C8 11.6(15) . . . . ?
C008 C004 C6 N003 -169.8(4) . . . . ?
C008 C004 C6 C005 -155(5) . . . . ?
C008 C004 C6 C006 -4(3) . . . . ?
C008 C004 C6 C2 13.4(19) . . . . ?
C008 C004 C8 N002 176.1(14) . . . . ?
C008 C004 C8 C007 175(2) . . . . ?
C008 C004 C8 C2 -18(2) . . . . ?
C008 N2 C2 N002 -17(3) . . . . ?
C008 N2 C2 C004 3(3) . . . . ?
C008 N2 C2 C006 164.5(12) . . . . ?
C008 N2 C2 C6 169.5(15) . . . . ?
C008 N2 C2 C8 -7.1(10) . . . . ?
C008 C2 C8 N002 174.2(15) . . . . ?
C008 C2 C8 C004 162(2) . . . . ?
C008 C2 C8 C007 178(2) . . . . ?
C009 N003 C005 C006 177.41(11) . . . . ?
C009 N003 C005 C00A -2.90(15) . . . . ?
C009 N003 C005 N1 2.6(13) . . . . ?
C009 N003 C005 C3 -11(3) . . . . ?
C009 N003 C005 C6 -177.6(10) . . . . ?
C009 N003 C005 C7 -11.4(7) . . . . ?
C009 N003 C3 C005 170(3) . . . . ?
C009 N003 C3 C006 176.3(4) . . . . ?
C009 N003 C3 C00A 0.9(12) . . . . ?
C009 N003 C3 C6 -179.6(9) . . . . ?
C009 N003 C3 C7 -10.8(10) . . . . ?
C009 N003 C7 C005 168.6(7) . . . . ?
C009 N003 C7 C00A 157.4(16) . . . . ?
C009 N003 C7 C3 168.5(11) . . . . ?
C00A C005 C006 C004 -176.96(12) . . . . ?
C00A C005 C006 N2 -10.2(11) . . . . ?
C00A C005 C006 C2 -167.2(16) . . . . ?
C00A C005 C006 C3 -4.0(14) . . . . ?
C00A C005 C006 C6 -162(4) . . . . ?
C00A C005 C3 N003 -14(5) . . . . ?
C00A C005 C3 C006 172(3) . . . . ?
C00A C005 C3 N1 150(8) . . . . ?
C00A C005 C3 C6 178(2) . . . . ?
C00A C005 C3 C7 -15(2) . . . . ?
C00A C005 C6 N003 -173.9(12) . . . . ?
C00A C005 C6 C004 167(4) . . . . ?
C00A C005 C6 C006 22(4) . . . . ?
C00A C005 C6 C3 -1.0(16) . . . . ?
C00A C005 C7 N003 -170.3(8) . . . . ?
C00A C005 C7 C009 -160.4(15) . . . . ?
C00A C005 C7 C3 9.3(15) . . . . ?
C00A N1 C3 C005 -157(6) . . . . ?
C00A N1 C3 C006 -177.9(11) . . . . ?
C00A N1 C3 C6 179.8(17) . . . . ?
C00A N1 C3 C7 5.4(12) . . . . ?
C00A C3 C7 N003 -167.6(11) . . . . ?
C00A C3 C7 C005 -167.9(19) . . . . ?
C00A C3 C7 C009 -154.4(19) . . . . ?
Cu1 N1 C3 C005 27(6) . . . . ?
Cu1 N1 C3 C006 5.9(14) . . . . ?
Cu1 N1 C3 C00A -176.2(12) . . . . ?
Cu1 N1 C3 C6 3.7(19) . . . . ?
Cu1 N1 C3 C7 -170.7(12) . . . . ?
Cu1 N1 C5 C00A 176.8(11) . . . . ?
Cu1 N2 C2 N002 178(2) . . . . ?
Cu1 N2 C2 C004 -162(3) . . . . ?
Cu1 N2 C2 C006 -0.9(14) . . . . ?
Cu1 N2 C2 C008 -165.5(10) . . . . ?
Cu1 N2 C2 C6 4.0(18) . . . . ?
Cu1 N2 C2 C8 -172.6(11) . . . . ?
Cu1 N2 C4 C008 166.6(10) . . . . ?
N1 C005 C006 C004 -178.9(4) . . . . ?
N1 C005 C006 N2 -12.1(12) . . . . ?
N1 C005 C006 C2 -169.1(16) . . . . ?
N1 C005 C006 C3 -6.0(15) . . . . ?
N1 C005 C006 C6 -164(4) . . . . ?
N1 C005 C00A C3 11(3) . . . . ?
N1 C005 C00A C5 -7.3(13) . . . . ?
N1 C005 C00A C7 171.9(11) . . . . ?
N1 C005 C3 N003 -165(4) . . . . ?
N1 C005 C3 C006 22(6) . . . . ?
N1 C005 C3 C00A -150(8) . . . . ?
N1 C005 C3 C6 28(6) . . . . ?
N1 C005 C3 C7 -165(6) . . . . ?
N1 C005 C6 N003 179.9(5) . . . . ?
N1 C005 C6 C004 161(5) . . . . ?
N1 C005 C6 C006 15(4) . . . . ?
N1 C005 C6 C3 -7.2(15) . . . . ?
N1 C005 C7 N003 -175.8(4) . . . . ?
N1 C005 C7 C009 -165.8(10) . . . . ?
N1 C005 C7 C00A -5.5(7) . . . . ?
N1 C005 C7 C3 3.9(15) . . . . ?
N1 C00A C3 N003 174.1(12) . . . . ?
N1 C00A C3 C005 168(3) . . . . ?
N1 C00A C3 C006 5(3) . . . . ?
N1 C00A C3 C7 -174.7(11) . . . . ?
N1 C00A C7 N003 23(2) . . . . ?
N1 C00A C7 C005 13.9(18) . . . . ?
N1 C00A C7 C009 108(4) . . . . ?
N1 C00A C7 C3 8.6(18) . . . . ?
N1 C3 C6 N003 174.4(12) . . . . ?
N1 C3 C6 C005 169(2) . . . . ?
N1 C3 C6 C006 7(3) . . . . ?
N1 C3 C6 C2 -3(4) . . . . ?
N1 C3 C7 N003 -173.2(14) . . . . ?
N1 C3 C7 C005 -174(2) . . . . ?
N1 C3 C7 C009 -160.1(14) . . . . ?
N1 C3 C7 C00A -5.7(12) . . . . ?
N2 C006 C2 N002 -179.5(14) . . . . ?
N2 C006 C2 C004 169(3) . . . . ?
N2 C006 C2 C008 37(4) . . . . ?
N2 C006 C2 C6 -166(2) . . . . ?
N2 C006 C2 C8 159(5) . . . . ?
N2 C006 C3 N003 174.2(6) . . . . ?
N2 C006 C3 C005 176.8(9) . . . . ?
N2 C006 C3 C00A -16(3) . . . . ?
N2 C006 C3 N1 -11.2(14) . . . . ?
N2 C006 C3 C6 162(3) . . . . ?
N2 C006 C3 C7 163.8(19) . . . . ?
N2 C006 C6 N003 168(7) . . . . ?
N2 C006 C6 C004 46(8) . . . . ?
N2 C006 C6 C005 -146(7) . . . . ?
N2 C006 C6 C2 37(8) . . . . ?
N2 C006 C6 C3 -135(8) . . . . ?
N2 C008 C2 N002 174.1(10) . . . . ?
N2 C008 C2 C004 -178.2(18) . . . . ?
N2 C008 C2 C006 -41(4) . . . . ?
N2 C008 C2 C8 169.4(15) . . . . ?
N2 C008 C8 N002 -28(5) . . . . ?
N2 C008 C8 C004 -17.5(18) . . . . ?
N2 C008 C8 C007 173(2) . . . . ?
N2 C008 C8 C2 -10.1(14) . . . . ?
N2 C2 C6 N003 -177.3(16) . . . . ?
N2 C2 C6 C004 -173(2) . . . . ?
N2 C2 C6 C006 -15(3) . . . . ?
N2 C2 C6 C3 -1(4) . . . . ?
N2 C2 C8 N002 -175.7(10) . . . . ?
N2 C2 C8 C004 172(2) . . . . ?
N2 C2 C8 C007 -171.8(13) . . . . ?
N2 C2 C8 C008 10.1(14) . . . . ?
C2 N002 C004 C006 41(6) . . . . ?
C2 N002 C004 C008 -139(6) . . . . ?
C2 N002 C004 C6 40(6) . . . . ?
C2 N002 C004 C8 -137(6) . . . . ?
C2 N002 C007 C8 3.1(8) . . . . ?
C2 N002 C8 C004 5.8(7) . . . . ?
C2 N002 C8 C007 -176.2(10) . . . . ?
C2 N002 C8 C008 17(5) . . . . ?
C2 C004 C006 C005 166(2) . . . . ?
C2 C004 C006 N2 -9(2) . . . . ?
C2 C004 C006 C3 161(2) . . . . ?
C2 C004 C006 C6 158(3) . . . . ?
C2 C004 C008 N2 1.5(15) . . . . ?
C2 C004 C008 C4 -10.9(16) . . . . ?
C2 C004 C008 C8 -163(2) . . . . ?
C2 C004 C6 N003 177(2) . . . . ?
C2 C004 C6 C005 -169(6) . . . . ?
C2 C004 C6 C006 -17(2) . . . . ?
C2 C004 C8 N002 -165.9(16) . . . . ?
C2 C004 C8 C007 -167.4(16) . . . . ?
C2 C004 C8 C008 18(2) . . . . ?
C2 C006 C3 N003 48(7) . . . . ?
C2 C006 C3 C005 50(7) . . . . ?
C2 C006 C3 C00A -142(7) . . . . ?
C2 C006 C3 N1 -138(7) . . . . ?
C2 C006 C3 C6 36(8) . . . . ?
C2 C006 C3 C7 37(8) . . . . ?
C2 C006 C6 N003 131(14) . . . . ?
C2 C006 C6 C004 8.9(12) . . . . ?
C2 C006 C6 C005 177(2) . . . . ?
C2 C006 C6 C3 -172.8(12) . . . . ?
C2 C008 N2 C006 8.6(6) . . . . ?
C2 C008 N2 Cu1 83(4) . . . . ?
C2 C008 N2 C4 -167.1(11) . . . . ?
C2 C008 C4 N2 11.4(10) . . . . ?
C2 C008 C8 N002 -17(5) . . . . ?
C2 C008 C8 C004 -7.4(10) . . . . ?
C2 C008 C8 C007 -177(3) . . . . ?
C2 N2 C4 C008 -12.3(11) . . . . ?
C3 N003 C005 C006 -172(3) . . . . ?
C3 N003 C005 C00A 8(3) . . . . ?
C3 N003 C005 N1 13(3) . . . . ?
C3 N003 C005 C6 -167(3) . . . . ?
C3 N003 C005 C7 -1(3) . . . . ?
C3 N003 C009 C7 8.7(8) . . . . ?
C3 N003 C7 C005 0.2(7) . . . . ?
C3 N003 C7 C009 -168.5(11) . . . . ?
C3 N003 C7 C00A -11.0(10) . . . . ?
C3 C005 C006 C004 -172.9(14) . . . . ?
C3 C005 C006 N2 -6.2(18) . . . . ?
C3 C005 C006 C2 -163(2) . . . . ?
C3 C005 C006 C6 -158(4) . . . . ?
C3 C005 C00A N1 -11(3) . . . . ?
C3 C005 C00A C5 -18(3) . . . . ?
C3 C005 C00A C7 161(3) . . . . ?
C3 C005 C6 N003 -172.9(16) . . . . ?
C3 C005 C6 C004 168(5) . . . . ?
C3 C005 C6 C006 23(4) . . . . ?
C3 C005 C7 N003 -179.6(15) . . . . ?
C3 C005 C7 C009 -169.7(18) . . . . ?
C3 C005 C7 C00A -9.3(15) . . . . ?
C3 C006 C2 N002 -45(7) . . . . ?
C3 C006 C2 C004 -56(7) . . . . ?
C3 C006 C2 C008 171(4) . . . . ?
C3 C006 C2 N2 134(7) . . . . ?
C3 C006 C2 C6 -32(7) . . . . ?
C3 C006 C2 C8 -67(8) . . . . ?
C3 C006 C6 N003 -56(14) . . . . ?
C3 C006 C6 C004 -178.4(14) . . . . ?
C3 C006 C6 C005 -10.2(19) . . . . ?
C3 C006 C6 C2 172.8(12) . . . . ?
C3 C00A N1 C005 -3.2(8) . . . . ?
C3 C00A N1 C5 -178.4(12) . . . . ?
C3 C00A C5 N1 2.0(15) . . . . ?
C3 C00A C7 N003 14.9(13) . . . . ?
C3 C00A C7 C005 5.4(8) . . . . ?
C3 C00A C7 C009 100(4) . . . . ?
C3 N1 C5 C00A -1.2(9) . . . . ?
C4 C008 N2 C006 175.7(10) . . . . ?
C4 C008 N2 Cu1 -110(5) . . . . ?
C4 C008 N2 C2 167.1(11) . . . . ?
C4 C008 C2 N002 163.5(6) . . . . ?
C4 C008 C2 C004 171.3(13) . . . . ?
C4 C008 C2 C006 -51(5) . . . . ?
C4 C008 C2 N2 -10.5(9) . . . . ?
C4 C008 C2 C8 158.9(13) . . . . ?
C4 C008 C8 N002 -82(6) . . . . ?
C4 C008 C8 C004 -72(4) . . . . ?
C4 C008 C8 C007 118(4) . . . . ?
C4 C008 C8 C2 -65(4) . . . . ?
C4 N2 C2 N002 -3(4) . . . . ?
C4 N2 C2 C004 17(4) . . . . ?
C4 N2 C2 C006 178.0(12) . . . . ?
C4 N2 C2 C008 13.5(12) . . . . ?
C4 N2 C2 C6 -177.0(14) . . . . ?
C4 N2 C2 C8 6.4(19) . . . . ?
C5 C00A N1 C005 175.2(8) . . . . ?
C5 C00A N1 C3 178.4(12) . . . . ?
C5 C00A C3 N003 172.3(9) . . . . ?
C5 C00A C3 C005 166(2) . . . . ?
C5 C00A C3 C006 3(4) . . . . ?
C5 C00A C3 N1 -1.8(14) . . . . ?
C5 C00A C3 C7 -176.6(12) . . . . ?
C5 C00A C7 N003 -171.7(17) . . . . ?
C5 C00A C7 C005 179(2) . . . . ?
C5 C00A C7 C009 -87(5) . . . . ?
C5 C00A C7 C3 173(2) . . . . ?
C5 N1 C3 C005 -156(6) . . . . ?
C5 N1 C3 C006 -176.3(11) . . . . ?
C5 N1 C3 C00A 1.6(12) . . . . ?
C5 N1 C3 C6 -178.5(14) . . . . ?
C5 N1 C3 C7 7(2) . . . . ?
C6 N003 C005 C006 -5.0(11) . . . . ?
C6 N003 C005 C00A 174.7(10) . . . . ?
C6 N003 C005 N1 -179.8(16) . . . . ?
C6 N003 C005 C3 167(3) . . . . ?
C6 N003 C005 C7 166.1(13) . . . . ?
C6 N003 C009 C7 8.3(12) . . . . ?
C6 N003 C3 C005 -10(2) . . . . ?
C6 N003 C3 C006 -4.0(8) . . . . ?
C6 N003 C3 C00A -179.5(18) . . . . ?
C6 N003 C3 C7 168.9(15) . . . . ?
C6 N003 C7 C005 -7.0(7) . . . . ?
C6 N003 C7 C009 -175.6(7) . . . . ?
C6 N003 C7 C00A -18.2(14) . . . . ?
C6 N003 C7 C3 -7.2(10) . . . . ?
C6 C004 C006 C005 8(2) . . . . ?
C6 C004 C006 N2 -167(2) . . . . ?
C6 C004 C006 C2 -158(3) . . . . ?
C6 C004 C006 C3 3(2) . . . . ?
C6 C004 C008 N2 -10.6(11) . . . . ?
C6 C004 C008 C2 -12.2(17) . . . . ?
C6 C004 C008 C4 -23.0(12) . . . . ?
C6 C004 C008 C8 -174.9(18) . . . . ?
C6 C004 C2 N002 -45(6) . . . . ?
C6 C004 C2 C006 8.0(11) . . . . ?
C6 C004 C2 C008 170.3(14) . . . . ?
C6 C004 C2 N2 167(4) . . . . ?
C6 C004 C2 C8 -178.0(14) . . . . ?
C6 C005 C006 C004 -15(4) . . . . ?
C6 C005 C006 N2 152(4) . . . . ?
C6 C005 C006 C2 -5(4) . . . . ?
C6 C005 C006 C3 158(4) . . . . ?
C6 C005 C00A N1 -9.2(14) . . . . ?
C6 C005 C00A C3 2(3) . . . . ?
C6 C005 C00A C5 -16.4(18) . . . . ?
C6 C005 C00A C7 162.8(16) . . . . ?
C6 C005 C3 N003 167(3) . . . . ?
C6 C005 C3 C006 -6.0(11) . . . . ?
C6 C005 C3 C00A -178(2) . . . . ?
C6 C005 C3 N1 -28(6) . . . . ?
C6 C005 C3 C7 166.6(12) . . . . ?
C6 C005 C7 N003 89(7) . . . . ?
C6 C005 C7 C009 99(7) . . . . ?
C6 C005 C7 C00A -101(7) . . . . ?
C6 C005 C7 C3 -91(8) . . . . ?
C6 C006 C2 N002 -13(3) . . . . ?
C6 C006 C2 C004 -24(3) . . . . ?
C6 C006 C2 C008 -157(5) . . . . ?
C6 C006 C2 N2 166(2) . . . . ?
C6 C006 C2 C8 -35(5) . . . . ?
C6 C006 C3 N003 12(3) . . . . ?
C6 C006 C3 C005 15(3) . . . . ?
C6 C006 C3 C00A -178(4) . . . . ?
C6 C006 C3 N1 -173(3) . . . . ?
C6 C006 C3 C7 2(3) . . . . ?
C6 C2 C8 N002 9(2) . . . . ?
C6 C2 C8 C004 -3(2) . . . . ?
C6 C2 C8 C007 13(3) . . . . ?
C6 C2 C8 C008 -165(2) . . . . ?
C6 C3 C7 N003 13.4(18) . . . . ?
C6 C3 C7 C005 13.1(13) . . . . ?
C6 C3 C7 C009 27(3) . . . . ?
C6 C3 C7 C00A -179(2) . . . . ?
C7 N003 C005 C006 -171.2(8) . . . . ?
C7 N003 C005 C00A 8.5(7) . . . . ?
C7 N003 C005 N1 14.0(15) . . . . ?
C7 N003 C005 C3 1(3) . . . . ?
C7 N003 C005 C6 -166.1(13) . . . . ?
C7 N003 C3 C005 -179(3) . . . . ?
C7 N003 C3 C006 -172.9(13) . . . . ?
C7 N003 C3 C00A 11.7(11) . . . . ?
C7 N003 C3 C6 -168.9(15) . . . . ?
C7 C005 C006 C004 -146(3) . . . . ?
C7 C005 C006 N2 20(3) . . . . ?
C7 C005 C006 C2 -137(3) . . . . ?
C7 C005 C006 C3 27(3) . . . . ?
C7 C005 C006 C6 -131(5) . . . . ?
C7 C005 C00A N1 -171.9(11) . . . . ?
C7 C005 C00A C3 -161(3) . . . . ?
C7 C005 C00A C5 -179.2(15) . . . . ?
C7 C005 C3 N003 1(3) . . . . ?
C7 C005 C3 C006 -172.6(8) . . . . ?
C7 C005 C3 C00A 15(2) . . . . ?
C7 C005 C3 N1 165(6) . . . . ?
C7 C005 C3 C6 -166.6(12) . . . . ?
C7 C005 C6 N003 -85(7) . . . . ?
C7 C005 C6 C004 -104(7) . . . . ?
C7 C005 C6 C006 111(7) . . . . ?
C7 C005 C6 C3 88(7) . . . . ?
C7 C00A N1 C005 -11.9(15) . . . . ?
C7 C00A N1 C3 -8.7(18) . . . . ?
C7 C00A N1 C5 172.9(16) . . . . ?
C7 C00A C3 N003 -11.1(10) . . . . ?
C7 C00A C3 C005 -17(3) . . . . ?
C7 C00A C3 C006 180(3) . . . . ?
C7 C00A C3 N1 174.7(11) . . . . ?
C7 C00A C5 N1 -170(2) . . . . ?
C7 C3 C6 N003 -11.5(15) . . . . ?
C7 C3 C6 C005 -16.5(16) . . . . ?
C7 C3 C6 C006 -179(2) . . . . ?
C7 C3 C6 C2 171(3) . . . . ?
C8 N002 C004 C006 177.9(10) . . . . ?
C8 N002 C004 C008 -2.8(10) . . . . ?
C8 N002 C004 C2 137(6) . . . . ?
C8 N002 C004 C6 176.7(12) . . . . ?
C8 N002 C2 C004 -39(5) . . . . ?
C8 N002 C2 C006 -169.7(17) . . . . ?
C8 N002 C2 C008 -3.8(10) . . . . ?
C8 N002 C2 N2 12(3) . . . . ?
C8 N002 C2 C6 -174.1(16) . . . . ?
C8 C004 C006 C005 180(2) . . . . ?
C8 C004 C006 N2 5(2) . . . . ?
C8 C004 C006 C2 13(3) . . . . ?
C8 C004 C006 C3 174(3) . . . . ?
C8 C004 C006 C6 172(3) . . . . ?
C8 C004 C008 N2 164.3(17) . . . . ?
C8 C004 C008 C2 163(2) . . . . ?
C8 C004 C008 C4 151.9(17) . . . . ?
C8 C004 C2 N002 133(6) . . . . ?
C8 C004 C2 C006 -174.0(15) . . . . ?
C8 C004 C2 C008 -11.6(15) . . . . ?
C8 C004 C2 N2 -15(4) . . . . ?
C8 C004 C2 C6 178.0(14) . . . . ?
C8 C008 N2 C006 19.0(14) . . . . ?
C8 C008 N2 Cu1 93(5) . . . . ?
C8 C008 N2 C2 10.5(15) . . . . ?
C8 C008 N2 C4 -156.7(14) . . . . ?
C8 C008 C2 N002 4.6(12) . . . . ?
C8 C008 C2 C004 12.4(15) . . . . ?
C8 C008 C2 C006 150(5) . . . . ?
C8 C008 C2 N2 -169.4(14) . . . . ?
C8 C008 C4 N2 68(4) . . . . ?
C8 C2 C6 N003 -2(4) . . . . ?
C8 C2 C6 C004 2.1(15) . . . . ?
C8 C2 C6 C006 160(3) . . . . ?
C8 C2 C6 C3 174(3) . . . . ?

_shelx_res_file                  
;
TITL cume2nacortho_a.res in Pbcn
    cume2nacortho_sqd.res
    created by SHELXL-2018/3 at 12:16:00 on 15-Mar-2021
REM Old TITL CuMe2NacOrtho in Pbcn
REM SHELXT solution in Pbcn: R1 0.081, Rweak 0.001, Alpha 0.016
REM <I/s> 0.578 for 249 systematic absences, Orientation a'=b, b'=c, c'=a
REM Formula found by SHELXT: C14 N5 Cu
CELL 0.71073 11.8195 12.6318 10.1183 90 90 90
ZERR 4 0.0021 0.0022 0.0016 0 0 0
LATT 1
SYMM 0.5-X,0.5-Y,0.5+Z
SYMM -X,+Y,0.5-Z
SYMM 0.5+X,0.5-Y,-Z
SFAC C H Cu N
UNIT 60.91 112.53 4.29 17.21
EQIV $1 -X,+Y,1.5-Z

L.S. 5 0 0
PLAN  1
SIZE 0.061 0.133 0.378
TEMP -173.22
CONF
FREE Cu1 H006_$1
FREE Cu1 H006
BOND
list 4
MORE -1
BOND $H
fmap 2
acta
REM <olex2.extras>
REM <HklSrc "%.\\MJA-CuMe2Nac-Pbcn.hkl">
REM </olex2.extras>

WGHT    0.035900    0.740400
FVAR       0.38919   0.09272   0.09152   0.06742   0.07521   0.08938
PART 1
CU01  3    0.500000    0.374992    0.750000    10.50000    0.00921    0.00703 =
         0.01164    0.00000   -0.00159    0.00000
N002  4    0.392086    0.276138    0.671151    11.00000    0.01048    0.00886 =
         0.01135   -0.00100   -0.00094    0.00042
N003  4    0.384293    0.472827    0.814643    11.00000    0.01346    0.00938 =
         0.01253   -0.00160   -0.00146    0.00115
C004  1    0.280947    0.288272    0.670335    11.00000    0.01073    0.01072 =
         0.01108    0.00188   -0.00089   -0.00007
C005  1    0.273948    0.455755    0.807041    11.00000    0.01464    0.01035 =
         0.01153    0.00148    0.00095    0.00354
C006  1    0.224963    0.370524    0.737525    11.00000    0.01073    0.01327 =
         0.01585    0.00130   -0.00089    0.00112
AFIX  43
H006  2    0.144632    0.368399    0.735870    11.00000   -1.20000
AFIX   0
C007  1    0.439785    0.187422    0.597136    11.00000    0.01495    0.01205 =
         0.01542   -0.00394   -0.00107    0.00129
AFIX 137
H00A  2    0.417959    0.193296    0.503986    11.00000   -1.50000
H00B  2    0.410938    0.120730    0.633373    11.00000   -1.50000
H00C  2    0.522453    0.188732    0.604402    11.00000   -1.50000
AFIX   0
C008  1    0.207251    0.212542    0.593380    11.00000    0.01359    0.01552 =
         0.01776   -0.00025   -0.00425   -0.00243
AFIX 137
H00D  2    0.225071    0.218048    0.499039    11.00000   -1.50000
H00E  2    0.127489    0.230412    0.607592    11.00000   -1.50000
H00F  2    0.221363    0.140016    0.623564    11.00000   -1.50000
AFIX   0
C009  1    0.422369    0.567160    0.885590    11.00000    0.02301    0.01180 =
         0.01718   -0.00489   -0.00350    0.00105
AFIX 137
H00G  2    0.393945    0.565049    0.976536    11.00000   -1.50000
H00H  2    0.393432    0.630558    0.841161    11.00000   -1.50000
H00I  2    0.505252    0.569101    0.886625    11.00000   -1.50000
AFIX   0
C00A  1    0.192969    0.529990    0.876206    11.00000    0.01937    0.01539 =
         0.01980    0.00039    0.00538    0.00651
AFIX 137
H00J  2    0.208241    0.529358    0.971399    11.00000   -1.50000
H00K  2    0.115035    0.506829    0.860178    11.00000   -1.50000
H00L  2    0.203134    0.601909    0.841877    11.00000   -1.50000
AFIX   0
PART 0
CU1   3    0.000000    0.372940    0.750000     0.03574    0.02886    0.00566 =
         0.01703    0.00000   -0.00337    0.00000
PART -1
N1    4    0.110529    0.472187    0.824890     0.07514    0.01894    0.01234 =
         0.01313   -0.00488    0.00143    0.00307
N2    4    0.111675    0.274904    0.678230     0.07590    0.03914    0.01222 =
         0.01351    0.00125   -0.00355    0.00386
C2    1    0.235325    0.296701    0.688328     0.09520    0.05914    0.02672 =
         0.01539    0.01335    0.00835    0.02962
C3    1    0.228212    0.467192    0.824953     0.10254    0.03972    0.04016 =
         0.02322    0.02061    0.00654    0.00545
C4    1    0.072774    0.181975    0.613383    61.00000    0.04688    0.01702 =
         0.02273   -0.00371    0.00065    0.00983
AFIX 137
H4A   2   -0.010033    0.179374    0.617047    61.00000   -1.50000
H4B   2    0.104121    0.119435    0.657475    61.00000   -1.50000
H4C   2    0.097411    0.183038    0.520913    61.00000   -1.50000
AFIX   0
C5    1    0.066766    0.562104    0.894019    21.00000    0.05127    0.02506 =
         0.02341   -0.01637    0.00089   -0.00092
AFIX 137
H5A   2   -0.015864    0.563342    0.886165    21.00000   -1.50000
H5B   2    0.098276    0.626986    0.855743    21.00000   -1.50000
H5C   2    0.087910    0.557575    0.987500    21.00000   -1.50000
AFIX   0
C6    1    0.260380    0.385409    0.758168    31.00000    0.03595    0.06027 =
         0.01789    0.02604   -0.00491   -0.01553
AFIX  43
H6    2    0.340654    0.389174    0.757695    31.00000   -1.20000
AFIX   0
C7    1    0.294610    0.534037    0.896006    41.00000    0.03129    0.00957 =
         0.01324   -0.00321    0.00701   -0.00058
AFIX 137
H7A   2    0.275061    0.607410    0.874360    41.00000   -1.50000
H7B   2    0.374244    0.521168    0.874340    41.00000   -1.50000
H7C   2    0.282421    0.521750    0.990572    41.00000   -1.50000
AFIX   0
C8    1    0.285905    0.223563    0.617705    51.00000    0.14541    0.03623 =
         0.00740    0.01133   -0.02335   -0.05929
AFIX 137
H8A   2    0.261698    0.153431    0.647965    51.00000   -1.50000
H8B   2    0.368044    0.230196    0.627991    51.00000   -1.50000
H8C   2    0.265750    0.232433    0.524411    51.00000   -1.50000
AFIX   0
HKLF 4


REM  cume2nacortho_a.res in Pbcn
REM wR2 = 0.080398, GooF = S = 1.03758, Restrained GooF = 1.03758 for all data
REM R1 = 0.031134 for 2842 Fo > 4sig(Fo) and 0.049730 for all 3754 data
REM 191 parameters refined using 0 restraints

END

WGHT      0.0359      0.7405

REM Highest difference peak  0.575,  deepest hole -0.514,  1-sigma level  0.081
Q1    1   0.0600  0.3814  0.7400  11.00000  0.05    0.57
;
_shelx_res_checksum              81143
_shelx_hkl_file                  
;
   0   0   4   36.20    2.80
   0   0   4   39.50    2.70
   0   0   5    0.90    1.30
   0   0   5   -0.40    1.30
   0   0   6  427.46   20.00
   0   0   6  435.56   19.90
   0   0   7   -0.70    1.50
   0   0   8  468.95   22.00
   0   0   9    0.30    2.30
   0   0  10   46.90    4.80
   0   0  11   -3.10    2.70
   0   0  12  487.65   24.00
   0   0  13   -4.60    3.60
   0   0  14  723.03   35.00
  -1   0   0   -0.10    0.30
   1   0   0    0.30    0.30
   1   0   1    0.80    0.40
   1   0   1    0.10    0.40
  -1   0   1    0.10    0.40
  -1   0   1    0.20    0.30
   1   0   1    0.60    0.50
  -1   0   1    0.00    0.40
  -1   0   1    0.50    0.40
  -1   0   1    0.50    0.40
  -1   0  -1    0.10    0.40
   1   0   2    6.50    0.80
  -1   0   2    5.00    0.60
   1   0   2    4.90    0.50
   1   0   2    5.80    0.70
  -1   0   2    5.00    0.50
   1   0   2    4.90    0.50
   1   0   2    7.30    0.80
  -1   0   2    7.30    0.70
   1   0   3   -0.70    0.60
   1   0   3    0.00    0.60
   1   0   3   -0.30    0.50
  -1   0   4   56.99    3.50
   1   0   4   56.69    2.80
   1   0   4   59.19    3.40
   1   0   4   55.69    2.70
  -1   0   4   52.39    3.30
  -1   0   5    2.00    1.30
  -1   0   5   -0.30    1.30
   1   0   5    3.30    1.40
   1   0   6    3.00    1.60
  -1   0   6    2.00    1.60
  -1   0   6    1.30    1.50
  -1   0   7   -0.90    1.70
  -1   0   7   -0.90    1.70
   1   0   7    0.50    1.70
  -1   0   8    3.00    2.20
  -1   0   8    7.10    2.30
   1   0   8    6.10    2.30
   1   0   9    0.60    2.40
  -1   0   9   -0.20    2.40
   1   0  10   38.50    4.50
  -1   0  10   38.40    4.40
  -1   0  11    2.80    3.10
   1   0  11    1.20    3.00
  -1   0  12   20.60    4.30
   1   0  12   18.70    4.30
   1   0  13   -2.60    3.70
   1   0  14  204.88   13.00
   1   0  15    7.10    4.70
  -2   0   0   19.70    1.40
  -2   0   0   21.70    1.60
   2   0   0   20.20    1.50
  -2   0   0   22.90    1.60
   2   0   0   23.00    1.60
   2   0  -1   -0.20    0.70
  -2   0  -1    1.10    0.80
   2   0   1    0.70    0.80
   2   0   1    1.30    0.80
   2   0   1    1.40    0.90
  -2   0   1   -0.10    0.70
  -2   0   1    1.60    0.80
  -2   0   1    0.70    0.70
  -2   0   1    0.70    0.80
  -2   0  -1    0.80    0.70
  -2   0   1    0.70    0.70
   2   0   2  198.98    9.40
  -2   0   2  210.68    9.30
  -2   0   2  210.98    9.30
  -2   0   2  197.48    9.30
  -2   0   2  206.98    9.30
  -2   0   2  215.98    9.30
   2   0   2  211.18    9.40
   2   0   2  206.88    9.40
  -2   0   2  199.78    9.40
   2   0   2  206.78    9.40
  -2   0   3   -0.20    0.50
   2   0   3    0.00    0.70
   2   0   3   -0.10    0.70
   2   0   3    1.20    0.70
  -2   0   3   -0.10    0.60
  -2   0   3   -0.20    0.60
   2   0   3    0.50    0.80
   2   0   3    0.60    0.60
  -2   0   3    0.30    0.70
   2   0   3    0.90    1.10
  -2   0   3    0.20    0.50
  -2   0   3    0.10    0.50
   2   0   3   -1.20    0.60
  -2   0   3    0.90    0.70
  -2   0   4  781.42   34.10
   2   0   4  805.32   34.70
   2   0   4  778.42   34.10
   2   0   4  760.12   34.10
   2   0   4  797.42   34.20
  -2   0   4  801.32   34.70
  -2   0   4  764.12   34.10
  -2   0   4  756.62   34.10
   2   0   4  743.83   34.20
   2   0   4  765.92   34.10
   2   0   4  760.62   34.20
   2   0   4  764.62   34.10
   2   0   5   -0.20    0.60
  -2   0   5   -1.10    1.40
   2   0   5    1.10    0.60
   2   0   5    1.70    1.40
   2   0   5    0.80    0.80
   2   0   5    0.50    0.60
  -2   0   5    2.10    1.40
   2   0   5   -0.50    0.70
  -2   0   5    0.70    0.60
  -2   0   6 1116.79   50.19
  -2   0   6 1141.29   50.09
   2   0   6 1088.39   49.40
   2   0   6 1141.89   50.19
   2   0   6 1116.99   49.40
   2   0   6 1119.49   49.50
   2   0   7    2.80    1.90
  -2   0   7   -0.90    1.70
   2   0   7    0.30    0.90
  -2   0   7   -3.30    1.60
   2   0   7    0.20    0.70
   2   0   8  681.33   31.50
   2   0   8  675.53   30.30
  -2   0   8  684.23   31.40
  -2   0   8  693.73   31.60
   2   0   9    0.20    0.90
  -2   0   9   -0.10    2.40
   2   0   9   -0.80    2.40
  -2   0   9   -2.00    2.30
   2   0  10  292.47   14.90
   2   0  10  287.27   13.20
   2   0  10  284.37   13.10
  -2   0  10  299.27   14.90
  -2   0  10  295.27   15.10
   2   0  11   -1.00    1.20
   2   0  11    6.00    3.30
   2   0  12  129.89    9.10
   2   0  13   -1.50    3.70
   2   0  13    1.80    1.80
   2   0  14   85.29    8.00
   2   0  14   78.49    4.70
   2   0  15   -0.90    4.40
   2   0  16   38.70    6.70
   3   0   0   -0.80    0.90
   3   0   0    1.00    1.00
  -3   0   0   -0.60    0.90
  -3   0   0   -0.10    0.90
  -3   0   0    1.40    0.80
  -3   0   1    0.80    0.80
  -3   0   1    1.10    0.90
   3   0  -1    1.20    0.90
   3   0   1    0.50    1.00
  -3   0   1    1.70    1.00
  -3   0  -1    0.60    0.80
   3   0  -1   -0.40    0.80
  -3   0  -1   -0.40    0.90
  -3   0   1    1.30    0.90
   3   0   1   -0.30    0.90
  -3   0  -2   25.00    1.80
   3   0  -2   29.10    1.80
  -3   0   2   23.80    1.70
  -3   0   2   21.50    1.80
  -3   0   2   24.30    1.90
   3   0   2   22.80    1.90
  -3   0   2   28.00    1.90
  -3   0   2   29.30    2.00
   3   0   2   26.20    2.10
  -3   0   2   19.70    1.50
  -3   0   2   24.50    1.80
  -3   0  -2   25.40    2.00
   3   0   2   24.20    1.90
   3   0   3    0.70    0.90
  -3   0   3    0.20    0.80
  -3   0   3    0.70    0.80
  -3   0   3    0.40    0.70
   3   0   3    0.90    0.90
  -3   0   3    1.00    0.80
  -3   0  -3    0.00    0.70
  -3   0   3   -0.10    0.80
  -3   0   3    1.40    0.70
   3   0   3   -1.30    0.80
   3   0   3    0.30    1.20
  -3   0   3    0.90    0.80
   3   0   3    0.90    0.90
   3   0   3    0.00    0.90
   3   0   3    0.40    0.60
  -3   0   3   -2.10    1.10
   3   0   3   -0.40    0.60
   3   0   4   -0.90    0.90
   3   0   4    0.20    1.30
   3   0   4    1.20    0.90
   3   0   4    1.30    1.00
  -3   0   4    0.00    0.80
   3   0   4    0.90    0.90
  -3   0   4   -0.30    0.70
  -3   0   4   -0.80    0.70
  -3   0   4   -0.20    1.30
  -3   0   4   -0.10    0.80
  -3   0   4    0.40    0.70
   3   0   4    0.70    0.90
  -3   0   4   -0.70    0.80
  -3   0   4    0.70    0.80
   3   0   4    0.90    0.90
  -3   0   4   -0.40    0.70
   3   0   5    1.70    1.00
   3   0   5    0.50    0.80
  -3   0   5   -0.70    0.80
  -3   0   5    0.20    0.50
  -3   0   5    0.50    0.80
   3   0   5   -0.50    0.80
   3   0   5   -0.60    1.40
   3   0   5   -0.50    0.80
  -3   0   5    0.00    0.60
   3   0   5    0.40    0.80
  -3   0   5    0.40    0.70
   3   0   5    0.00    0.80
   3   0   5   -0.30    0.80
  -3   0   5   -0.80    1.40
  -3   0   5    0.50    0.70
  -3   0   5    0.20    0.70
  -3   0   5   -1.00    0.60
  -3   0   6    0.30    0.80
   3   0   6   -0.40    0.80
  -3   0   6   -1.50    0.70
  -3   0   6   -0.80    0.70
   3   0   6    1.10    0.80
   3   0   6   -0.40    0.80
  -3   0   6    0.70    0.70
   3   0   6   -1.90    1.00
  -3   0   6    1.00    1.70
   3   0   6    0.30    0.90
   3   0   6    0.20    1.50
   3   0   6   -0.60    0.80
   3   0   6   -0.60    0.80
   3   0   7   -0.70    0.90
  -3   0   7   -0.10    0.70
   3   0   7   -0.40    0.90
  -3   0   7    0.20    0.70
  -3   0   7   -2.40    1.90
   3   0   7   -1.80    0.90
   3   0   7   -0.80    1.70
   3   0   7   -1.50    1.10
   3   0   8    5.00    2.50
  -3   0   8    7.10    2.50
  -3   0   8    4.40    0.90
   3   0   8    6.20    1.30
   3   0   8    7.60    1.30
   3   0   8    7.30    1.20
   3   0   9    3.20    2.60
   3   0   9    0.10    1.10
   3   0   9   -1.50    1.20
   3   0   9    1.00    1.00
  -3   0   9    3.30    2.80
   3   0  10    3.50    3.00
   3   0  10    5.80    1.40
  -3   0  10    8.40    3.20
  -3   0  11   -2.60    3.20
   3   0  11    2.80    3.20
   3   0  12    4.70    3.80
   3   0  13    2.00    2.10
   3   0  13    0.00    3.60
   3   0  14    5.10    4.40
   3   0  14    3.70    2.20
   3   0  15    3.40    4.70
   3   0  15   -3.40    2.20
   3   0  16    5.70    5.30
  -4   0   0 1842.22   73.09
   4   0   0 1573.34   73.09
  -4   0   0 1720.13   73.09
   4   0   0 1594.84   73.09
  -4   0   0 1546.05   73.09
   4   0   1    0.50    1.00
  -4   0  -1    0.30    0.90
  -4   0   1    1.20    1.00
   4   0  -1    1.90    1.00
   4   0   1    1.50    1.10
  -4   0   1   -0.60    0.90
  -4   0  -1   -0.10    1.00
   4   0  -1   -0.90    0.90
  -4   0   1    0.70    0.90
  -4   0   2 1501.15   63.39
  -4   0  -2 1398.76   63.59
  -4   0   2 1409.66   63.59
   4   0   2 1359.86   63.59
  -4   0   2 1321.97   63.49
  -4   0   2 1464.25   63.59
  -4   0   2 1483.15   63.49
  -4   0   2 1509.85   63.39
   4   0  -2 1404.66   63.59
   4   0  -2 1399.26   63.59
   4   0   2 1441.06   63.59
   4   0   2 1529.95   63.49
  -4   0   2 1538.95   63.79
  -4   0  -2 1370.56   63.59
   4   0   3    1.60    1.10
  -4   0   3   -0.10    0.80
  -4   0   3   -0.40    0.90
  -4   0  -3    1.00    1.20
  -4   0   3   -1.00    0.80
  -4   0   3   -0.10    1.00
   4   0   3   -0.90    1.10
   4   0  -3   -0.40    0.90
  -4   0   3   -0.50    1.00
  -4   0   3    0.20    1.00
  -4   0   3   -0.10    0.80
   4   0   3   -0.30    0.90
   4   0   3    1.70    1.40
   4   0   3    0.80    1.10
   4   0   3    0.30    1.10
   4   0   3   -0.50    1.00
  -4   0  -3   -0.10    0.90
  -4   0   3   -0.70    1.30
  -4   0   4 1873.81   77.39
   4   0   4 1811.32   77.49
   4   0   4 1809.92   77.49
   4   0   4 1734.33   77.49
  -4   0   4 1691.03   77.49
  -4   0   4 1732.53   77.49
  -4   0   4 1840.12   77.99
  -4   0   4 1720.93   77.39
   4   0   4 1728.13   77.59
  -4   0   4 1773.72   77.39
   4   0   4 1631.64   77.49
  -4   0   4 1802.62   77.39
   4   0   4 1814.92   77.99
  -4   0   4 1717.63   77.39
  -4   0  -4 1733.73   77.49
   4   0   4 1668.03   77.49
  -4   0   4 1757.52   77.39
  -4   0   5   -0.60    0.70
   4   0   5   -1.40    1.00
  -4   0   5    0.80    0.90
   4   0   5    1.70    1.60
  -4   0  -5    1.60    0.90
  -4   0   5    0.20    0.90
   4   0   5    1.10    1.00
   4   0   5   -0.60    1.00
  -4   0   5    1.20    0.90
  -4   0   5    0.60    1.50
   4   0   5    0.10    0.90
  -4   0   5   -0.10    0.80
  -4   0   5    1.20    1.00
  -4   0   5    2.70    0.90
   4   0   5    1.20    1.20
   4   0   5   -0.90    1.00
   4   0   6 1583.94   75.99
   4   0   6 1697.23   75.99
  -4   0   6 1804.22   76.79
   4   0   6 1742.13   75.99
  -4   0   6 1661.73   75.89
  -4   0   6 1668.83   75.89
   4   0   6 1795.32   75.99
  -4   0  -6 1854.61   76.19
   4   0   6 1701.73   76.09
  -4   0   6 1757.42   75.79
   4   0   6 1755.42   76.79
   4   0   6 1646.94   75.99
  -4   0   6 1798.82   75.89
  -4   0   6 1757.72   75.79
  -4   0   6 1672.23   75.89
  -4   0   6 1656.63   75.99
  -4   0   7   -0.80    1.00
   4   0   7   -0.60    1.90
  -4   0   7    1.00    2.10
  -4   0   7    1.10    1.10
   4   0   7    0.10    1.20
   4   0   7    1.40    1.10
   4   0   7    0.00    1.30
   4   0   7    0.80    1.00
  -4   0   7    0.50    1.00
   4   0   7    0.40    1.10
   4   0   7   -2.00    1.10
  -4   0   8  768.42   33.50
  -4   0   8  784.42   33.50
   4   0   8  677.53   34.20
  -4   0   8  780.72   34.90
   4   0   8  760.82   34.70
   4   0   8  734.03   33.70
  -4   0   8  769.62   33.50
   4   0   8  753.42   33.70
  -4   0   9    2.40    2.90
  -4   0   9   -0.70    1.10
   4   0   9   -2.00    2.50
   4   0   9   -0.70    1.40
   4   0  10  319.17   15.80
   4   0  10  300.77   14.00
  -4   0  10  317.17   16.00
  -4   0  10  295.87   13.90
  -4   0  11   -1.60    1.40
   4   0  11   -0.20    3.20
  -4   0  11   -0.40    3.40
  -4   0  12  189.58   11.80
   4   0  12  192.38   11.70
  -4   0  12  192.98    9.20
   4   0  13    5.30    4.20
   4   0  13   -3.60    2.20
  -4   0  13    1.00    1.60
  -4   0  14   85.09    4.60
   4   0  14   84.79    8.20
   4   0  14   77.29    5.60
   4   0  15    2.10    4.80
   4   0  16   50.59    7.20
   5   0   0    0.00    1.10
   5   0   0    1.30    1.10
  -5   0   0    2.20    1.10
  -5   0   0    0.40    1.00
  -5   0   0    0.90    1.00
   5   0  -1   -1.30    1.10
  -5   0  -1   -0.20    1.00
   5   0   1    0.80    1.10
  -5   0   1   -0.60    1.00
  -5   0  -1    2.30    1.20
   5   0  -1    0.40    1.10
  -5   0   1    0.70    1.10
  -5   0   1   -1.60    1.00
  -5   0  -1   -2.00    1.00
   5   0   1    1.40    1.20
   5   0  -2   78.49    4.20
  -5   0  -2   78.89    4.20
   5   0   2   73.39    4.20
  -5   0   2   81.79    4.20
   5   0  -2   78.99    4.20
  -5   0   2   73.69    4.00
  -5   0   2   62.09    4.30
   5   0   2   84.29    4.40
  -5   0   2   75.29    4.20
  -5   0   2   75.09    4.20
  -5   0  -2   77.99    4.30
  -5   0   2   70.19    3.90
   5   0   2   77.89    4.20
  -5   0  -3    0.20    1.10
   5   0   3    1.50    1.30
  -5   0   3    0.60    1.00
  -5   0   3    0.90    1.00
  -5   0   3   -0.40    0.80
  -5   0   3   -0.10    1.00
  -5   0   3    0.60    1.10
  -5   0   3    0.70    0.90
  -5   0  -3    1.70    1.00
   5   0   3    1.40    1.30
   5   0  -3    0.30    1.00
  -5   0   3    1.10    1.40
   5   0   3    1.90    1.10
   5   0   3    0.90    1.30
   5   0   3    1.30    1.00
  -5   0   3    0.50    1.10
  -5   0  -4    2.80    1.10
  -5   0   4    3.30    1.20
   5   0   4    3.40    1.80
  -5   0   4    3.90    1.10
  -5   0   4    1.30    1.00
   5   0   4    1.00    1.10
  -5   0   4    4.70    1.10
   5   0   4    1.70    1.30
   5   0   4    1.30    0.90
   5   0   4    3.60    1.20
  -5   0   4    4.50    1.60
  -5   0   4    3.00    1.20
   5   0   4    2.80    1.40
   5   0   4    2.20    1.00
  -5   0   4    3.70    1.20
   5   0   4    2.60    1.30
   5   0   4    0.10    1.20
   5   0  -4    3.60    1.10
  -5   0   5   -0.20    0.90
  -5   0   5    1.90    1.00
  -5   0   5    0.40    1.10
   5   0  -5    0.50    1.10
  -5   0   5    0.60    1.10
  -5   0  -5   -0.90    1.00
  -5   0   5   -0.40    1.10
   5   0   5   -0.50    1.20
   5   0   5    1.90    1.10
  -5   0   5    0.80    1.60
   5   0   5    1.20    1.30
   5   0   5   -1.80    1.10
   5   0   5    0.70    1.60
  -5   0   5    0.60    1.10
   5   0   5   -1.20    1.20
   5   0   5   -0.40    1.30
  -5   0   6    1.40    1.00
   5   0   6    2.50    1.40
   5   0   6    1.80    1.30
  -5   0   6    1.80    1.20
   5   0   6    1.50    2.00
  -5   0   6    2.40    0.90
  -5   0  -6    0.90    1.30
  -5   0   6    1.60    1.90
  -5   0   6    1.30    1.10
  -5   0   6    4.20    1.30
  -5   0   6    0.90    1.10
   5   0   6    2.10    1.50
   5   0   6   -0.50    1.20
   5   0   6    2.00    1.30
  -5   0   7    2.00    1.00
  -5   0   7    0.50    1.20
   5   0   7    1.20    1.40
   5   0   7    2.80    1.50
  -5   0   7    0.10    1.20
  -5   0   7   -3.60    1.90
   5   0   7    1.30    1.50
  -5   0   7   -0.70    1.10
   5   0   7   -0.20    2.00
   5   0   7    2.10    1.30
  -5   0   8    4.60    1.50
   5   0   8    5.00    1.40
   5   0   8    3.30    1.70
   5   0   8    6.00    1.40
   5   0   8    5.30    2.50
  -5   0   8    4.00    1.30
   5   0   8    4.20    1.60
  -5   0   8    9.20    2.80
   5   0   9    2.30    1.80
  -5   0   9    1.80    2.90
  -5   0   9    1.80    1.50
   5   0   9    0.10    2.60
  -5   0  10    4.80    3.50
   5   0  10    2.40    3.30
  -5   0  10    4.90    1.70
   5   0  10    8.90    2.00
  -5   0  11   -3.80    3.50
  -5   0  11   -2.50    1.60
   5   0  11   -3.00    3.20
   5   0  11   -2.70    1.60
   5   0  12   -0.90    3.50
  -5   0  12   -4.20    3.70
  -5   0  12   -0.90    1.60
   5   0  13    3.70    4.20
   5   0  13    0.60    2.50
  -5   0  13   -0.20    1.80
   5   0  14   26.00    5.70
   5   0  14   30.60    3.50
  -5   0  14   26.60    2.70
   5   0  15    1.70    4.70
   5   0  16   -7.20    4.80
   6   0   0   39.00    3.20
  -6   0   0   44.10    3.10
  -6   0   0   48.10    3.20
   6   0   0   44.00    3.20
   6   0   0   33.90    3.00
  -6   0   0   45.70    3.00
   6   0  -1   -1.60    1.20
  -6   0   1    2.40    1.30
   6   0  -1   -0.30    1.20
  -6   0  -1   -0.20    1.10
  -6   0   1    0.00    1.20
  -6   0  -1    0.50    1.10
  -6   0   1    0.30    1.10
   6   0   1    0.20    1.30
   6   0   1   -2.20    1.20
  -6   0   1   -0.10    1.10
  -6   0  -1   -0.50    1.20
  -6   0   2  408.66   18.30
  -6   0   2  403.76   18.10
  -6   0  -2  394.26   18.40
   6   0   2  393.56   18.40
  -6   0   2  416.26   18.30
   6   0  -2  382.66   18.30
   6   0   2  386.26   18.40
  -6   0   2  413.36   18.20
   6   0  -2  394.96   18.30
  -6   0  -2  397.86   18.30
   6   0   2  411.26   18.30
  -6   0   2  393.36   18.30
  -6   0   2  379.46   18.30
  -6   0   2  416.76   18.60
   6   0   3    0.50    1.30
   6   0   3    1.20    1.40
  -6   0   3   -0.50    1.10
   6   0  -3    0.20    1.20
   6   0  -3    2.80    1.30
  -6   0   3    2.20    1.60
   6   0   3    1.30    1.30
   6   0   3    0.00    1.30
  -6   0   3    0.80    1.20
  -6   0   3    1.60    1.20
  -6   0   3    2.10    1.20
   6   0   3    0.40    1.10
  -6   0   3   -0.50    0.90
  -6   0   3    1.40    1.00
  -6   0  -3   -0.10    1.10
  -6   0  -3    0.70    1.30
  -6   0   3    2.80    1.20
  -6   0  -4 1035.50   47.00
   6   0  -4 1029.40   46.90
   6   0   4 1090.19   47.00
  -6   0  -4 1067.79   47.00
   6   0   4 1084.99   46.70
  -6   0   4 1039.20   46.80
  -6   0   4 1056.69   47.00
  -6   0   4 1048.00   46.90
   6   0   4 1009.20   47.00
  -6   0   4 1127.69   47.50
  -6   0   4 1035.30   46.90
   6   0   4 1047.10   46.90
   6   0   4 1136.29   47.50
  -6   0   4  976.10   46.80
   6   0   4  999.40   47.10
   6   0   4 1032.20   46.70
  -6   0   4 1094.19   46.90
   6   0   5   -0.40    1.50
  -6   0   5   -0.20    1.80
  -6   0   5    1.50    1.20
  -6   0   5    2.00    1.10
   6   0  -5    2.20    1.30
   6   0   5   -0.40    1.80
  -6   0   5    1.40    1.30
  -6   0   5    0.50    1.30
   6   0   5    0.40    1.50
  -6   0   5   -1.20    1.20
   6   0   5    1.90    1.30
  -6   0  -5    1.90    1.20
   6   0   5    0.60    1.50
  -6   0   5    1.50    1.40
  -6   0   6  840.12   37.90
  -6   0   6  867.81   38.00
  -6   0   6  807.02   38.00
   6   0   6  813.32   38.20
   6   0   6  858.51   38.10
   6   0   6  899.31   38.90
   6   0   6  851.71   38.10
   6   0   6  813.92   38.00
  -6   0   6  896.71   38.90
  -6   0   6  866.21   37.90
  -6   0   6  842.92   38.00
   6   0   7   -1.60    2.30
  -6   0   7    1.00    1.00
  -6   0   7   -0.70    1.20
  -6   0   7    0.90    1.40
   6   0   7    1.70    1.60
  -6   0   7   -0.60    1.40
   6   0   7    0.50    1.70
  -6   0   7    1.30    2.30
  -6   0   7    0.10    1.50
   6   0   7    1.20    1.60
   6   0   7   -2.40    1.50
  -6   0   8  596.94   27.50
   6   0   8  596.44   27.40
   6   0   8  583.54   26.10
   6   0   8  584.84   26.20
  -6   0   8  569.84   26.10
  -6   0   8  578.44   26.20
   6   0   8  565.84   26.20
   6   0   8  561.54   26.40
   6   0   9   -0.90    1.80
  -6   0   9    1.00    1.60
   6   0   9   -1.70    1.60
  -6   0   9   -0.20    2.90
   6   0   9   -0.30    2.90
   6   0   9    0.30    2.10
   6   0   9    0.60    1.50
  -6   0   9    2.00    1.40
  -6   0  10  410.16   19.30
  -6   0  10  464.05   21.30
   6   0  10  401.56   20.70
   6   0  10  409.86   19.40
  -6   0  11   -1.60    3.70
  -6   0  11    2.70    1.90
   6   0  11   -4.10    1.80
   6   0  11   -3.40    3.30
   6   0  12   76.79    7.30
  -6   0  12   69.39    7.30
  -6   0  12   67.79    4.80
  -6   0  13   -0.70    2.10
   6   0  13   -0.90    4.10
  -6   0  13   -5.10    4.30
   6   0  13   -6.50    2.50
   6   0  14   12.60    5.10
   6   0  14   16.50    3.30
  -6   0  14   12.00    2.50
   6   0  15   -1.70    4.50
   6   0  16   47.00    7.10
  -7   0   0   -1.10    1.20
   7   0   0   -0.30    1.30
   7   0   0   -0.10    1.50
  -7   0   0    0.60    1.20
   7   0   0    0.00    1.40
  -7   0   0   -1.20    1.30
  -7   0  -1   -0.50    1.30
  -7   0   1    2.40    1.40
   7   0   1   -0.80    1.30
  -7   0   1    1.40    1.30
  -7   0  -1   -2.30    1.10
   7   0  -1    0.50    1.40
  -7   0   1    0.60    1.20
  -7   0  -1    0.90    1.30
   7   0  -1    1.40    1.40
   7   0   1    1.00    1.40
  -7   0   1    1.40    1.20
  -7   0   2    0.10    1.60
  -7   0   2   -0.50    1.20
  -7   0   2    0.00    1.30
   7   0   2    0.10    1.40
  -7   0   2   -0.70    1.30
   7   0  -2   -1.00    1.30
   7   0   2    0.30    1.30
  -7   0  -2    1.20    1.40
  -7   0   2    0.90    1.10
  -7   0  -2    1.20    1.30
   7   0  -2   -0.40    1.40
   7   0   2    2.10    1.50
  -7   0   2   -0.60    1.20
  -7   0   2   -1.40    1.20
   7   0   3    1.00    1.30
   7   0   3   -1.20    1.50
  -7   0   3    1.70    1.30
  -7   0  -3   -0.10    1.30
  -7   0   3   -2.60    1.40
   7   0   3   -1.60    1.30
  -7   0   3   -1.50    1.10
   7   0  -3   -0.10    1.30
  -7   0   3    2.00    1.40
  -7   0   3   -2.00    1.20
  -7   0   3    0.60    1.10
   7   0  -3   -0.30    1.30
   7   0   3   -0.20    1.40
  -7   0  -3   -0.20    1.30
  -7   0   3    1.40    1.40
   7   0   3    0.10    1.50
   7   0   4    4.70    1.70
  -7   0   4    6.70    1.70
   7   0   4    6.80    1.60
  -7   0   4    5.60    1.20
   7   0   4    4.40    1.60
   7   0   4    5.70    1.80
  -7   0   4    7.60    1.70
  -7   0  -4    5.50    1.50
  -7   0   4    4.30    1.00
  -7   0   4    4.00    1.30
   7   0   4    7.20    1.50
  -7   0   4    3.50    1.40
  -7   0   4    6.20    2.10
   7   0   4    7.20    2.30
   7   0  -4    5.80    1.60
  -7   0   4    5.80    1.10
  -7   0   4    6.40    1.40
   7   0   5    0.90    2.10
  -7   0   5    1.40    1.90
  -7   0   5   -2.10    1.30
   7   0  -5   -0.50    1.40
  -7   0   5    0.30    1.40
  -7   0   5    2.20    1.50
  -7   0   5    0.60    1.40
  -7   0   5    0.90    1.30
  -7   0  -5    0.20    1.40
   7   0   5   -1.10    1.70
   7   0   5    1.40    1.80
   7   0   5   -0.70    1.40
   7   0   5   -0.10    1.10
   7   0   5    0.10    1.20
   7   0   5   -0.10    1.60
   7   0   6   12.10    2.80
   7   0   6   15.10    2.20
  -7   0   6   13.90    1.90
  -7   0   6    8.20    2.00
  -7   0   6   10.70    2.70
   7   0   6   16.30    2.40
  -7   0   6   14.50    2.10
  -7   0   6   18.50    2.00
   7   0   6   15.70    2.40
  -7   0   6   13.30    1.90
   7   0   6   15.20    2.20
  -7   0   7    1.10    1.60
   7   0   7    1.00    1.70
  -7   0   7   -1.30    1.20
   7   0   7    0.90    1.90
  -7   0   7    0.50    1.40
   7   0   7   -1.90    2.50
   7   0   7   -0.90    1.70
  -7   0   7    1.60    1.80
   7   0   7    1.50    1.90
  -7   0   7   -0.30    1.50
  -7   0   7    0.20    2.40
   7   0   8   31.10    3.00
   7   0   8   31.40    3.30
   7   0   8   37.00    4.50
  -7   0   8   31.80    2.80
  -7   0   8   35.40    2.70
  -7   0   8   31.40    3.20
  -7   0   8   35.70    3.10
   7   0   8   37.60    3.20
  -7   0   8   36.00    4.40
   7   0   8   33.20    3.00
  -7   0   8   34.80    2.90
  -7   0   9    2.10    1.80
  -7   0   9   -3.30    3.00
   7   0   9    1.70    2.00
   7   0   9   -0.70    1.70
   7   0   9    3.50    1.80
   7   0   9   -1.30    2.20
   7   0   9    0.10    2.90
  -7   0   9    0.50    1.50
   7   0  10   10.90    3.50
  -7   0  10    6.10    3.80
   7   0  10    6.80    2.40
  -7   0  10    6.30    1.70
   7   0  10    7.20    2.00
   7   0  10    4.50    2.00
  -7   0  10   11.10    2.20
   7   0  11    3.20    3.60
  -7   0  11    0.00    3.90
   7   0  11   -2.80    2.10
  -7   0  11    2.60    2.10
   7   0  12   44.10    3.70
  -7   0  12   44.20    3.80
   7   0  12   43.60    4.50
   7   0  12   33.30    5.80
  -7   0  12   52.09    6.60
  -7   0  13    0.70    2.30
   7   0  13    1.70    4.20
   7   0  13   -3.50    2.90
  -7   0  13    1.70    4.60
   7   0  14   12.60    5.00
  -7   0  14    9.30    3.00
  -7   0  14    8.70    5.30
   7   0  14   10.10    3.80
   7   0  15    2.50    5.00
   7   0  16    5.20    5.40
  -8   0   0  849.32   37.20
  -8   0   0  812.92   37.20
   8   0   0  839.92   37.20
   8   0   0  802.12   37.20
   8   0   0  771.72   37.20
  -8   0   0  870.21   37.20
  -8   0  -1    3.00    1.40
   8   0   1    0.50    1.50
  -8   0  -1    2.90    1.50
  -8   0   1    0.80    1.50
   8   0   1    3.20    1.70
  -8   0   1    1.60    1.50
  -8   0   1    0.90    1.50
  -8   0   1    0.80    1.40
   8   0  -1    0.20    2.20
   8   0   1    2.00    1.70
   8   0  -1    2.70    1.60
  -8   0  -1    1.80    1.50
   8   0  -1   -1.20    1.50
  -8   0   2 2142.09   84.69
   8   0   2 1839.22   84.69
   8   0  -2 1702.03   84.59
  -8   0  -2 1826.42   84.59
  -8   0   2 1929.71   84.59
   8   0  -2 1815.12   84.59
  -8   0   2 1979.10   84.39
  -8   0  -2 1994.10   84.69
  -8   0   2 1966.30   84.59
  -8   0   2 1983.40   84.89
  -8   0   2 1944.81   84.39
  -8   0   2 1864.81   84.59
   8   0   2 1770.22   85.09
   8   0   2 1872.51   84.59
   8   0   2 1944.01   84.49
   8   0   3    0.90    1.40
  -8   0  -3    3.40    1.60
  -8   0   3    5.40    1.70
  -8   0   3    2.20    1.90
   8   0  -3    3.50    1.70
   8   0   3    4.70    1.90
   8   0   3    3.40    1.90
  -8   0   3    2.50    1.40
  -8   0   3    1.80    1.40
  -8   0  -3    5.20    1.70
  -8   0   3    2.00    1.60
  -8   0   3    2.50    1.40
   8   0   3    5.20    1.90
  -8   0   3    4.80    1.60
   8   0   3    0.10    1.40
  -8   0   4 1548.74   66.19
   8   0   4 1507.25   67.19
  -8   0   4 1485.75   66.19
   8   0   4 1551.64   66.79
  -8   0   4 1480.15   66.59
  -8   0   4 1464.35   66.49
  -8   0   4 1566.74   66.69
  -8   0   4 1563.64   67.19
   8   0   4 1480.85   66.79
   8   0  -4 1489.65   66.69
   8   0   4 1560.24   66.39
   8   0   4 1437.06   66.59
   8   0   4 1451.05   66.29
  -8   0   4 1413.36   66.59
  -8   0   4 1489.95   66.69
  -8   0  -4 1451.25   66.69
  -8   0   5    1.80    1.50
  -8   0   5    0.90    1.60
   8   0   5    0.40    1.70
   8   0   5   -2.00    1.20
   8   0   5    1.30    1.90
  -8   0   5   -1.10    1.60
  -8   0   5   -1.30    2.20
  -8   0   5    2.20    1.50
   8   0   5    2.30    2.40
  -8   0  -5   -0.30    1.50
  -8   0   5    0.90    1.60
   8   0   5    1.40    2.00
   8   0   5    0.90    1.60
   8   0   6   53.89    4.50
  -8   0   6   64.89    5.40
   8   0   6   73.39    5.80
  -8   0   6   57.89    4.10
   8   0   6   58.29    4.70
  -8   0   6   53.59    4.20
  -8   0   6   57.49    4.00
   8   0   6   56.19    4.40
  -8   0   6   58.59    4.30
  -8   0   6   67.59    4.50
   8   0   7   -1.80    1.90
  -8   0   7    0.70    2.00
   8   0   7   -2.60    2.70
  -8   0   7    0.20    1.60
  -8   0   7    2.10    2.80
  -8   0   7    0.30    1.50
   8   0   7    0.50    2.00
   8   0   7    3.40    2.10
  -8   0   7    0.40    1.80
  -8   0   7   -4.00    1.50
   8   0   7    1.40    2.10
   8   0   8   27.00    4.30
   8   0   8   25.80    3.00
   8   0   8   24.90    3.00
   8   0   8   29.20    3.40
   8   0   8   25.30    3.30
  -8   0   8   25.90    2.80
  -8   0   8   25.20    2.30
  -8   0   8   27.10    2.70
  -8   0   8   28.60    3.00
  -8   0   8   17.60    2.80
  -8   0   8   26.00    4.30
   8   0   9    1.60    2.00
   8   0   9    0.30    3.20
  -8   0   9   -2.40    3.30
  -8   0   9    0.60    1.80
  -8   0   9   -2.10    1.50
   8   0   9   -3.10    2.20
   8   0   9   -1.30    2.00
  -8   0   9   -1.40    1.80
  -8   0   9   -0.90    1.90
   8   0   9   -1.60    2.30
  -8   0  10  333.77   17.80
   8   0  10  318.77   16.40
   8   0  10  333.47   16.00
  -8   0  10  347.07   15.90
   8   0  10  355.56   17.70
  -8   0  10  337.47   16.20
   8   0  11   -0.50    3.70
   8   0  11    0.60    2.80
  -8   0  11   -0.40    2.20
  -8   0  11    0.30    1.60
   8   0  11   -3.80    2.50
  -8   0  11    9.70    4.60
   8   0  12  245.08   12.90
  -8   0  12  218.88   14.60
   8   0  12  244.78   12.20
   8   0  12  241.18   14.50
  -8   0  12  243.78   12.20
   8   0  13    1.70    4.50
  -8   0  13    6.30    5.20
   8   0  13   -2.60    3.10
  -8   0  13   -1.10    2.50
  -8   0  14   94.39    9.60
   8   0  14  112.09    9.90
   8   0  15   -5.20    4.50
  -9   0   0    0.20    1.60
  -9   0   0    0.70    1.70
   9   0   0   -1.00    1.70
  -9   0   0   -1.60    1.60
   9   0   0    3.10    1.80
   9   0  -1    2.80    1.70
   9   0   1   -0.40    1.90
   9   0   1    0.20    1.70
  -9   0   1   -1.50    1.50
  -9   0  -1    2.30    1.80
  -9   0   1    3.50    1.80
  -9   0  -1    0.80    1.60
  -9   0   1   -1.40    1.40
   9   0   1    0.40    1.80
   9   0  -1   -0.20    1.80
  -9   0   1    1.20    1.80
   9   0   2   -1.40    1.90
  -9   0  -2   -0.20    1.70
  -9   0   2   -1.70    1.60
  -9   0   2    2.40    1.70
  -9   0  -2    0.70    1.80
  -9   0   2    0.40    1.70
  -9   0   2    0.00    1.70
  -9   0   2    0.40    2.10
   9   0   2   -0.80    1.80
  -9   0   2    1.60    2.00
  -9   0   2    1.40    2.00
   9   0   2    0.70    1.80
   9   0   2   -1.90    1.90
   9   0  -2   -1.80    1.80
  -9   0   3    0.60    1.70
   9   0  -3    1.10    1.90
  -9   0   3   -0.10    1.90
   9   0   3   -0.60    1.90
   9   0   3    1.00    2.00
  -9   0   3    2.50    1.60
  -9   0   3    1.10    1.90
  -9   0   3    2.40    2.00
  -9   0   3   -0.30    1.40
  -9   0   3   -0.20    1.60
  -9   0  -3    0.00    1.70
   9   0   3    2.30    2.00
   9   0   4    3.60    2.20
   9   0  -4    2.30    1.90
   9   0   4    1.10    1.80
  -9   0   4    7.00    1.90
   9   0   4    2.70    1.90
  -9   0   4    5.40    1.50
  -9   0   4    1.80    1.50
  -9   0   4    0.90    1.60
  -9   0   4    4.40    2.00
   9   0   4    5.00    2.30
  -9   0  -4    3.00    1.80
   9   0   4    5.70    1.70
  -9   0   4    2.50    2.30
  -9   0   4    0.80    1.80
  -9   0   5    2.00    1.70
  -9   0   5   -3.30    2.20
   9   0   5   -3.20    1.70
  -9   0  -5    0.80    1.90
  -9   0   5    1.80    1.80
   9   0   5   -0.10    2.20
  -9   0   5   -0.40    1.70
   9   0   5   -0.90    1.90
   9   0   5   -3.50    2.30
   9   0   5    0.20    2.10
  -9   0   5    0.40    1.90
   9   0   5    1.50    1.50
  -9   0   6   39.80    3.50
   9   0   6   36.70    2.90
   9   0   6   39.30    4.60
  -9   0   6   41.20    3.60
  -9   0   6   32.50    3.40
  -9   0   6   43.10    3.50
   9   0   6   32.80    2.70
   9   0   6   37.40    3.80
   9   0   6   38.90    3.80
  -9   0   6   40.10    3.50
  -9   0   6   41.20    4.60
   9   0   6   37.80    3.70
  -9   0   7   -2.00    2.20
  -9   0   7   -1.40    1.80
  -9   0   7   -3.30    1.70
  -9   0   7    3.30    1.70
   9   0   7   -2.80    2.20
   9   0   7   -1.90    2.20
   9   0   7   -2.10    2.70
  -9   0   7   -5.40    2.60
  -9   0   7   -1.10    2.00
   9   0   7    0.60    2.20
  -9   0   8   -3.40    3.10
   9   0   8    0.30    2.30
  -9   0   8   -0.10    1.50
  -9   0   8   -2.10    2.10
   9   0   8    3.70    2.60
  -9   0   8    1.40    2.00
  -9   0   8   -1.20    1.80
   9   0   8    0.30    3.10
   9   0   8    0.80    2.30
  -9   0   8    1.40    2.20
   9   0   9   -0.50    2.60
  -9   0   9   -0.80    2.10
   9   0   9   -2.10    2.20
  -9   0   9    2.80    2.10
  -9   0   9   -4.40    3.40
   9   0   9   -2.30    3.30
   9   0   9   -8.30    2.30
  -9   0   9    2.50    1.80
   9   0   9   -0.30    2.30
  -9   0   9    2.80    2.30
   9   0  10   51.79    4.80
  -9   0  10   43.00    3.80
   9   0  10   50.99    5.90
   9   0  10   43.70    4.20
   9   0  10   40.70    3.90
  -9   0  10   42.80    4.20
   9   0  10   51.69    4.60
  -9   0  10   49.99    6.00
  -9   0  11    2.40    2.60
   9   0  11    4.20    2.30
   9   0  11   -1.60    2.50
  -9   0  11   -0.90    4.00
   9   0  11   -0.80    3.20
   9   0  11    1.00    2.90
   9   0  11   -2.50    3.60
  -9   0  11   -1.50    1.80
  -9   0  12    5.00    4.80
  -9   0  12    2.30    2.70
   9   0  12    0.80    4.10
   9   0  12    1.30    2.90
   9   0  12    7.10    3.50
  -9   0  13    1.90    2.70
   9   0  13    2.10    3.40
   9   0  13   -4.90    4.10
  -9   0  13    6.40    5.30
   9   0  14   17.00    5.50
  -9   0  14   14.20    5.70
   9   0  15    2.40    5.00
  10   0   0 1570.24   70.29
 -10   0   0 1437.56   70.09
  10   0   0 1547.15   70.19
 -10   0   0 1728.23   70.39
 -10   0   1    2.10    2.00
 -10   0  -1    4.10    1.90
  10   0  -1    4.00    2.10
 -10   0   1    0.90    1.80
 -10   0  -1    5.10    2.10
  10   0   1    5.80    2.20
 -10   0   1   -0.20    1.80
 -10   0   1    6.40    2.10
  10   0   1    6.30    2.30
  10   0  -2  670.53   31.60
  10   0   2  688.13   31.70
 -10   0   2  718.03   31.70
 -10   0   2  722.53   31.90
 -10   0   2  675.83   31.50
 -10   0   2  713.53   31.30
 -10   0  -2  722.13   31.70
 -10   0   2  620.74   31.50
  10   0   2  680.23   31.70
  10   0   2  675.33   33.10
  10   0   3   -0.10    2.10
  10   0   3    2.50    2.20
  10   0   3   -0.90    2.10
 -10   0   3    0.70    2.00
  10   0  -3   -0.30    2.00
 -10   0   3   -0.30    1.70
 -10   0   3    5.20    1.80
  10   0   3    2.30    2.30
 -10   0   3   -1.90    2.00
 -10   0   3   -0.80    1.70
 -10   0   3    3.60    2.00
 -10   0  -3    0.80    2.00
 -10   0   4  158.48    7.80
 -10   0  -4  142.29    8.30
  10   0   4  149.79    8.60
 -10   0   4  158.58    7.80
 -10   0   4  140.09    8.40
 -10   0   4  163.18    8.40
  10   0   4  143.19    8.70
 -10   0   4  148.39    8.40
  10   0   4  150.88    8.70
  10   0  -4  148.09    8.30
  10   0   4  158.28    8.30
 -10   0   4  156.58    9.00
  10   0   5    0.10    1.70
 -10   0   5    0.50    2.10
  10   0   5    1.90    2.40
 -10   0   5    1.10    2.00
 -10   0  -5    1.10    2.10
  10   0   5   -2.20    2.10
 -10   0   5   -1.80    1.80
 -10   0   5    1.20    2.20
  10   0   5    4.00    2.40
  10   0   5   -3.60    2.60
 -10   0   5    0.70    2.70
 -10   0   6  120.59    7.40
 -10   0   6  137.09    8.60
  10   0   6  130.29    6.80
  10   0   6  131.19    8.10
 -10   0   6  139.69    7.40
  10   0   6  131.49    7.70
  10   0   6  135.79    8.60
  10   0   6  122.69    7.60
  10   0   6  124.39    6.60
 -10   0   6  128.09    7.60
 -10   0   6  113.69    7.50
 -10   0   7    1.40    2.30
  10   0   7   -8.30    2.30
 -10   0   7    1.20    2.40
 -10   0   7   -1.70    2.00
  10   0   7    2.60    2.60
  10   0   7   -2.70    2.50
  10   0   7   -1.60    3.10
 -10   0   7   -0.50    1.80
 -10   0   7   -3.30    2.90
 -10   0   8  166.08    9.10
  10   0   8  177.58   10.60
 -10   0   8  160.68    9.20
 -10   0   8  163.48   10.50
 -10   0   8  174.78    8.60
 -10   0   8  167.38    9.00
 -10   0   8  158.08    8.80
  10   0   8  170.58    9.70
  10   0   8  167.38    9.70
  10   0   8  136.29    9.10
  10   0   8  165.98    9.20
  10   0   9   -2.40    2.50
  10   0   9    0.60    2.90
  10   0   9    0.80    3.70
  10   0   9   -2.30    2.90
 -10   0   9    0.20    2.10
 -10   0   9    1.70    2.20
 -10   0   9   -1.40    3.50
  10   0   9   -0.20    2.50
 -10   0   9    4.20    2.60
 -10   0   9    2.90    2.60
 -10   0  10  133.99    7.40
 -10   0  10  141.99    8.00
 -10   0  10  134.89    7.70
 -10   0  10  157.18   10.60
  10   0  10  131.99    8.80
  10   0  10  142.89   10.20
  10   0  10  143.99    8.30
  10   0  10  138.89    9.20
  10   0  10  142.39   10.20
 -10   0  10  152.58    8.60
  10   0  11    1.80    3.20
 -10   0  11   -3.50    1.90
  10   0  11   -1.40    3.30
  10   0  11    3.20    2.90
  10   0  11   -4.10    3.80
 -10   0  11   -0.90    4.50
 -10   0  11   -2.20    2.60
  10   0  11    2.60    2.60
  10   0  12  148.09   11.20
 -10   0  12  152.98   11.90
 -10   0  12  160.68    9.30
  10   0  12  148.29   10.00
  10   0  13    3.70    4.80
 -10   0  13    4.40    5.20
 -10   0  14  158.98   12.40
  10   0  14  132.49   11.40
  11   0   0   -0.10    2.20
 -11   0   0   -1.50    1.90
 -11   0   0    0.70    2.00
 -11   0   1    0.40    2.00
  11   0   1    3.40    2.40
 -11   0  -1    1.50    2.00
 -11   0   1   -2.30    1.90
  11   0  -1   -0.90    2.20
  11   0   1    2.50    2.30
 -11   0   2    5.50    2.30
 -11   0   2    5.50    2.60
 -11   0   2    3.20    2.50
 -11   0   2    3.00    2.10
  11   0   2    0.10    2.40
 -11   0  -2    6.40    2.40
  11   0   2    6.00    2.60
 -11   0   2    3.90    1.90
  11   0  -2    3.60    2.30
 -11   0   3    1.40    2.50
  11   0   3    1.80    2.60
  11   0   3    6.40    2.60
 -11   0  -3    2.40    2.30
 -11   0   3    1.40    2.10
 -11   0   3   -2.20    2.10
  11   0  -3    0.40    2.20
  11   0   3   -1.20    2.40
 -11   0   3    0.70    2.00
 -11   0   3   -4.50    2.20
  11   0   4    0.30    2.50
 -11   0   4   -2.20    2.40
 -11   0   4   -1.10    2.00
  11   0  -4   -0.40    2.40
  11   0   4    1.30    2.50
 -11   0   4   -0.90    2.10
 -11   0   4   -1.20    1.70
 -11   0   4   -1.20    1.80
  11   0   4    0.80    2.50
 -11   0  -4    1.50    2.20
 -11   0   4   -3.40    2.70
  11   0   4    1.40    3.20
 -11   0   5    0.80    2.70
 -11   0   5    1.90    1.40
  11   0   5    0.00    1.80
  11   0   5    0.50    2.60
 -11   0  -5    0.80    2.30
 -11   0   5    4.40    2.50
 -11   0   5    0.50    2.20
  11   0   5    2.20    2.90
 -11   0   5   -0.10    2.30
  11   0   5    0.90    2.60
  11   0   5    1.00    2.40
 -11   0   5   -0.20    2.10
  11   0   5    2.40    2.80
  11   0   6    4.00    3.10
 -11   0   6    6.10    2.50
  11   0   6    3.10    1.90
 -11   0   6    4.10    2.40
 -11   0   6    3.50    2.70
  11   0   6    1.90    2.80
  11   0   6    4.40    3.40
 -11   0   6    3.80    2.70
  11   0   6   -0.30    2.70
 -11   0   6    4.80    3.30
  11   0   6    5.20    2.20
  11   0   7   -0.10    2.80
  11   0   7    4.40    2.80
  11   0   7    2.90    3.50
 -11   0   7    0.40    2.20
  11   0   7    2.50    3.10
  11   0   7    1.10    2.70
 -11   0   7   -0.10    2.60
 -11   0   7   -3.60    2.50
 -11   0   7    2.90    3.40
 -11   0   7    0.60    2.30
  11   0   8    2.60    3.00
  11   0   8    9.20    3.50
  11   0   8    6.80    3.40
 -11   0   8    9.60    3.10
 -11   0   8    6.60    2.60
 -11   0   8    2.40    3.00
 -11   0   8    8.70    2.30
  11   0   8   10.20    3.30
  11   0   8    2.20    3.80
 -11   0   8    5.40    4.00
  11   0   9    4.10    3.30
  11   0   9    4.70    3.40
 -11   0   9   -2.80    2.60
 -11   0   9    0.40    2.50
 -11   0   9   -2.70    2.20
 -11   0   9   -2.90    3.90
  11   0   9   -1.50    3.80
 -11   0   9    1.70    2.80
  11   0   9   -1.90    2.80
  11   0   9    1.40    2.80
 -11   0  10    6.80    3.20
  11   0  10   14.40    3.10
 -11   0  10    6.80    2.40
  11   0  10    8.90    3.20
 -11   0  10   12.30    2.80
  11   0  10    4.20    4.20
  11   0  10    5.50    3.40
  11   0  10    3.60    3.70
 -11   0  10   -2.20    4.20
 -11   0  10    5.90    2.90
  11   0  11    8.20    4.40
 -11   0  11    1.00    4.60
 -11   0  11   -0.50    3.00
  11   0  11    0.60    3.60
  11   0  11   -0.80    2.70
 -11   0  12    0.80    5.30
  11   0  12   -0.10    2.70
  11   0  12    2.30    3.80
  11   0  12   -1.60    2.90
  11   0  12    1.40    4.40
 -11   0  12    1.90    3.10
 -11   0  13    0.80    5.10
  11   0  13   -0.40    4.70
  11   0  14   16.10    5.80
 -11   0  14   15.40    6.10
 -12   0   0   34.70    3.90
  12   0   0   55.79    4.80
  12   0  -1   -1.50    2.40
 -12   0   1   -3.20    2.10
 -12   0   1   -0.70    2.60
  12   0   1    4.20    2.70
 -12   0  -1   -0.30    2.20
 -12   0   1    2.70    2.30
  12   0  -2  209.18   10.60
 -12   0   2  164.88   10.10
 -12   0  -2  194.68   10.40
 -12   0   2  208.78   10.80
  12   0   2  187.28   10.50
 -12   0   2  210.28   10.10
 -12   0   2  168.18   10.20
  12   0   2  162.48   10.50
 -12   0  -3    0.90    2.30
 -12   0   3    3.50    2.30
 -12   0   3   -0.20    2.10
  12   0  -3   -0.70    2.50
  12   0   3   -0.60    2.70
  12   0   3   -0.50    2.60
 -12   0   3    6.50    2.90
 -12   0   3    5.50    2.50
 -12   0   4  383.66   18.90
 -12   0  -4  366.96   18.30
 -12   0   4  354.86   18.20
  12   0   4  397.46   18.10
 -12   0   4  395.16   17.60
  12   0   4  386.86   18.70
 -12   0   4  369.16   17.60
 -12   0   4  383.96   18.40
 -12   0   4  350.46   18.20
  12   0   4  343.27   18.30
 -12   0  -5   -1.10    2.40
 -12   0   5    4.80    3.20
 -12   0   5    1.90    1.80
 -12   0   5   -1.80    2.30
  12   0   5    5.30    3.50
 -12   0   5    3.30    2.90
  12   0   5   -1.30    2.80
 -12   0   5    1.90    2.50
  12   0   5   -2.40    2.50
  12   0   5    2.10    2.90
 -12   0   5   -2.30    1.40
 -12   0   6  319.47   15.50
 -12   0   6  296.97   15.40
 -12   0   6  300.77   15.20
 -12   0   6  320.17   15.70
  12   0   6  310.37   14.50
  12   0   6  264.67   16.10
  12   0   6  298.67   15.70
  12   0   6  304.07   14.60
  12   0   6  301.37   15.80
 -12   0   6  315.87   16.20
  12   0   7    0.40    3.60
 -12   0   7    6.10    2.50
  12   0   7   -3.00    3.00
  12   0   7    7.60    3.40
  12   0   7    8.10    3.20
 -12   0   7    1.80    2.60
 -12   0   7    3.80    3.20
 -12   0   7   -2.30    2.70
 -12   0   7    1.00    3.60
 -12   0   8  360.86   18.50
 -12   0   8  337.37   16.60
  12   0   8  348.87   17.60
  12   0   8  344.27   18.40
 -12   0   8  347.17   17.30
  12   0   8  319.97   17.40
 -12   0   8  336.97   17.00
  12   0   8  338.87   17.20
  12   0   8  345.27   17.20
 -12   0   8  326.27   16.90
 -12   0   9   -0.60    4.20
 -12   0   9    4.70    2.60
 -12   0   9    5.30    3.30
  12   0   9   -1.00    3.20
  12   0   9    1.00    3.60
  12   0   9   -3.70    3.80
  12   0   9   -2.30    2.90
 -12   0   9   -1.20    3.10
  12   0   9    1.70    3.60
 -12   0  10  167.58    9.30
  12   0  10  186.58   10.80
  12   0  10  165.18   11.80
 -12   0  10  149.79    9.50
 -12   0  10  160.08   11.90
  12   0  10  170.78   10.80
  12   0  10  158.38    9.90
  12   0  10  177.28    9.90
 -12   0  10  178.98   10.30
 -12   0  10  174.78   10.10
  12   0  11   -2.00    3.00
  12   0  11   -2.90    3.70
 -12   0  11   -1.20    2.90
 -12   0  11   -1.40    4.70
  12   0  11   -3.60    4.30
  12   0  12   17.30    5.50
 -12   0  12    4.10    5.30
  12   0  12    8.90    3.30
  12   0  13   -5.60    4.80
 -12   0  13    1.00    5.40
  13   0   0    2.40    2.90
 -13   0   0   -1.80    2.30
  13   0   1    2.90    2.70
 -13   0   1   -1.20    2.90
  13   0  -1    0.00    2.70
 -13   0   1   -1.30    2.70
 -13   0   1    1.70    2.40
 -13   0  -1    1.80    2.60
 -13   0   2   32.30    4.50
 -13   0   2   39.30    4.20
 -13   0   2   34.90    4.10
  13   0   2   41.50    4.60
 -13   0  -2   40.00    4.40
  13   0  -2   35.40    4.30
 -13   0   3    0.90    2.60
 -13   0   3   -1.40    2.40
 -13   0   3    0.60    2.90
  13   0  -3   -3.40    2.60
  13   0   3    1.70    3.20
  13   0   3   -2.20    2.80
 -13   0   3   -0.20    2.40
 -13   0  -3    3.80    2.70
 -13   0   4   17.20    3.40
 -13   0   4   17.50    3.30
 -13   0   4   21.10    4.00
 -13   0  -4   10.30    3.20
  13   0   4   13.20    3.60
  13   0   4   14.10    3.80
  13   0   4   17.50    3.80
 -13   0   4   10.40    2.70
 -13   0   4   13.20    2.60
 -13   0   5   -1.80    2.00
  13   0   5   -2.70    2.70
  13   0   5    2.80    3.80
 -13   0   5   -1.00    2.50
  13   0   5    5.60    3.10
 -13   0   5    4.50    3.40
 -13   0   5    4.40    4.00
 -13   0   5    0.00    2.60
  13   0   5    1.50    3.10
 -13   0   5    0.80    1.70
 -13   0   6    6.00    3.10
  13   0   6    0.00    3.80
 -13   0   6    3.30    2.80
  13   0   6    9.80    3.50
 -13   0   6   -0.90    2.60
 -13   0   6    0.30    3.70
  13   0   6    4.00    2.30
  13   0   6    3.80    3.30
  13   0   6    4.40    2.80
 -13   0   7    5.30    3.00
 -13   0   7    1.70    2.60
 -13   0   7   -0.40    3.80
 -13   0   7   -0.80    3.20
  13   0   7    2.50    3.50
 -13   0   7    1.10    2.70
  13   0   7    0.80    3.90
  13   0   7    0.70    3.20
 -13   0   8   32.00    5.60
  13   0   8   25.10    5.60
  13   0   8   26.80    4.40
 -13   0   8   29.70    4.20
 -13   0   8   35.10    3.90
 -13   0   8   32.20    4.60
 -13   0   8   32.70    4.50
  13   0   8   35.00    5.10
  13   0   9   -2.80    3.20
  13   0   9    0.80    3.70
 -13   0   9    2.30    3.20
 -13   0   9   -0.40    2.70
 -13   0   9    0.60    4.40
  13   0   9    1.80    3.70
  13   0   9    0.30    4.40
 -13   0   9    2.60    3.10
 -13   0  10   -1.40    3.10
 -13   0  10    2.40    3.20
  13   0  10    1.10    4.60
  13   0  10   -0.40    3.30
  13   0  10   -2.00    5.60
 -13   0  10   -6.70    4.40
  13   0  10   -1.70    3.20
 -13   0  11    2.20    4.80
  13   0  11   -0.80    4.30
  13   0  11    5.20    4.90
  13   0  11    2.10    3.40
  13   0  12    1.70    4.90
  13   0  12   -1.30    3.10
 -13   0  12    9.40    5.80
  13   0  13    0.80    5.20
 -13   0  13    1.50    5.60
  14   0   0  412.66   21.10
 -14   0   0  442.76   21.10
 -14   0   1    0.50    3.10
 -14   0  -1   -0.50    2.70
  14   0   1   -1.50    3.00
  14   0  -1    3.80    3.00
 -14   0   1   -3.50    2.40
  14   0   2  180.38   10.80
 -14   0   2  206.88   11.30
 -14   0   2  190.28   10.60
 -14   0  -2  177.68   10.60
 -14   0   2  174.68   10.90
  14   0  -2  167.98   10.70
 -14   0   3    0.10    2.70
  14   0  -3   -2.90    2.90
  14   0   3    0.20    3.00
 -14   0   3   -1.40    2.40
 -14   0  -3   -2.40    2.60
 -14   0   3    1.70    2.80
 -14   0   3   -1.40    3.10
 -14   0   4  148.29    8.20
 -14   0  -4  139.79    9.10
 -14   0   4  133.59    8.90
  14   0   4  144.49    9.30
 -14   0   4  150.18    9.60
 -14   0   4  145.19    9.30
  14   0   5    8.50    3.40
  14   0   5    2.70    4.00
 -14   0   5    0.20    1.90
  14   0   5    3.30    3.50
 -14   0   5   -0.70    2.70
 -14   0   5   -3.20    3.40
 -14   0   5    2.20    2.90
 -14   0   5    1.80    2.20
  14   0   5   -0.70    3.20
  14   0   6  405.96   19.20
 -14   0   6  418.56   21.00
  14   0   6  379.86   21.10
  14   0   6  386.56   20.20
 -14   0   6  380.16   19.90
 -14   0   6  398.46   19.80
  14   0   6  427.36   20.60
 -14   0   7    2.80    2.90
  14   0   7    7.60    3.70
 -14   0   7    5.10    2.90
 -14   0   7    1.90    4.00
  14   0   7    1.80    3.70
  14   0   7   -0.70    4.20
 -14   0   8  216.38   12.30
 -14   0   8  201.38   12.30
  14   0   8  211.78   12.40
 -14   0   8  221.38   11.70
 -14   0   8  202.08   12.30
  14   0   8  214.98   12.90
  14   0   8  208.48   13.60
 -14   0   8  224.88   13.70
  14   0   9    1.60    4.80
 -14   0   9    4.70    3.50
  14   0   9   -3.40    3.50
 -14   0   9    1.10    4.80
 -14   0   9    1.20    3.60
 -14   0  10   50.49    5.50
  14   0  10   55.69    7.70
 -14   0  10   45.60    7.00
 -14   0  10   43.20    5.60
  14   0  10   52.39    5.60
  14   0  10   67.29    6.10
  14   0  11    6.30    3.80
 -14   0  11    0.50    5.10
 -14   0  11   -0.60    3.20
 -14   0  11   -0.10    2.80
  14   0  11   -0.30    4.70
  14   0  12   72.39    6.10
 -14   0  12   67.49    8.50
  14   0  12   75.99    9.00
 -15   0   0   -3.50    3.20
 -15   0   0   -4.50    2.70
  15   0   0   -0.30    3.10
 -15   0  -1    0.50    3.00
 -15   0   1   -1.40    3.40
  15   0   1    0.70    3.20
 -15   0   1   -1.60    2.80
  15   0  -1   -1.10    3.10
 -15   0  -2    1.40    3.10
 -15   0   2    5.50    3.60
 -15   0   2    3.80    3.00
  15   0  -2    2.70    3.40
  15   0   2    1.80    3.30
 -15   0   3    2.00    2.80
 -15   0   3   -3.90    2.60
  15   0   3   -3.50    3.30
 -15   0   3   -3.20    2.70
 -15   0  -3    1.80    3.10
 -15   0   3   -2.70    3.40
 -15   0  -4    4.20    3.10
 -15   0   4    3.90    3.20
 -15   0   4    6.20    3.70
  15   0   4    7.50    3.70
 -15   0   4    6.20    2.80
 -15   0   4   -0.40    3.00
  15   0   5   -0.80    3.50
  15   0   5   -0.90    3.50
 -15   0   5   -1.60    2.20
 -15   0   5    0.70    3.10
 -15   0   5    0.20    2.10
 -15   0   5   -2.20    3.50
  15   0   5   -3.10    4.00
 -15   0   5    5.10    3.30
  15   0   6    3.00    3.80
 -15   0   6    5.90    3.40
  15   0   6    5.50    3.50
  15   0   6    4.50    4.00
 -15   0   6    3.00    3.20
 -15   0   6    3.10    4.10
  15   0   6    0.10    4.30
  15   0   7    8.20    4.40
  15   0   7    2.60    4.00
 -15   0   7    1.70    3.50
 -15   0   7   -1.00    4.10
 -15   0   7    4.70    3.40
  15   0   7   -1.20    4.70
 -15   0   8    6.40    4.80
 -15   0   8    7.50    4.30
  15   0   8   11.50    5.20
 -15   0   8    6.40    3.00
  15   0   8    7.00    4.20
 -15   0   9   -0.80    3.80
  15   0   9   -3.70    3.90
  15   0   9   -0.80    4.80
 -15   0   9   -3.30    4.60
 -15   0  10    5.50    5.10
 -15   0  10    6.50    4.00
  15   0  10   -0.40    5.10
  15   0  11    2.80    5.30
  15   0  11    1.10    3.90
 -15   0  11    0.60    5.30
 -15   0  11   -2.40    3.40
  16   0   0  109.79    8.50
 -16   0   0  111.49    9.10
 -16   0   0   85.39    7.80
  16   0  -1    0.00    3.50
 -16   0   1    4.20    3.30
  16   0   1   -0.40    3.50
 -16   0   1   -6.60    3.40
 -16   0  -1    0.30    3.20
  16   0  -2   54.59    6.00
 -16   0   2   60.69    6.60
 -16   0   2   56.59    6.10
  16   0   2   46.70    6.00
 -16   0  -2   64.09    6.40
 -16   0   3    2.00    3.70
  16   0   3   -5.70    3.40
 -16   0   3   -2.50    2.90
 -16   0  -3    0.80    3.20
 -16   0   3   -0.40    3.20
  16   0   4   71.99    7.80
 -16   0   4   49.00    5.80
  16   0   4   41.50    5.90
 -16   0   4   57.99    5.00
 -16   0   4   65.39    6.90
 -16   0   4   48.30    5.90
 -16   0  -4   50.29    5.90
  16   0   5   -1.40    4.50
 -16   0   5    3.00    3.60
  16   0   5    4.90    4.10
  16   0   5   -2.90    3.60
 -16   0   5    6.10    4.10
 -16   0   5    2.00    3.30
  16   0   6  155.38    9.50
  16   0   6  140.29   11.70
  16   0   6  158.68   10.50
 -16   0   6  150.28   11.50
 -16   0   6  147.39    9.80
 -16   0   7    0.10    4.50
 -16   0   7   -6.30    2.90
  16   0   7   -0.80    4.80
  16   0   7    4.90    4.30
 -16   0   8  135.89    9.20
 -16   0   8  157.98   11.50
  16   0   8  134.89   12.00
  16   0   9    3.90    5.40
 -16   0   9    0.10    4.80
 -16   0   9    3.20    4.10
 -16   0  10   29.90    6.60
  16   0  10   27.10    6.90
 -16   0  10   29.70    5.10
 -17   0   0    1.60    3.50
  17   0   0    1.60    3.90
  17   0  -1    3.60    3.80
 -17   0   1    5.00    3.50
 -17   0  -1    2.50    3.40
  17   0   1    7.30    4.20
 -17   0   2   34.90    5.20
  17   0  -2   40.40    7.60
  17   0   2   51.99    6.10
 -17   0  -2   40.90    5.50
 -17   0   3    7.10    6.30
 -17   0  -3    3.80    3.50
  17   0   3    2.30    4.00
 -17   0   3   -1.00    3.30
 -17   0   3    0.50    4.00
 -17   0  -4    7.50    4.70
 -17   0   4    9.90    4.60
  17   0   4    2.50    5.10
  17   0   4   17.30    4.70
 -17   0   4    8.50    3.90
 -17   0   4    0.80    2.90
 -17   0   5   -5.10    4.10
 -17   0   5   -3.00    3.20
  17   0   5    3.50    6.40
  17   0   5   -1.20    4.80
  17   0   5    0.70    4.00
 -17   0   6   -0.60    4.60
  17   0   6   -4.40    4.90
 -17   0   6    8.40    4.40
  17   0   6    5.80    3.90
 -17   0   7    1.00    5.00
  17   0   7  -13.00    4.90
  17   0   8    7.20    5.70
 -17   0   8   -0.90    4.80
  17   0   9   -4.50    5.30
 -17   0   9    8.90    5.60
 -17   0   9   -2.60    4.20
 -18   0   0  414.46   21.80
  18   0   0  425.46   21.90
 -18   0  -1   11.00    4.10
 -18   0   1    1.20    3.60
  18   0   1    3.60    4.10
  18   0  -1    6.80    4.30
 -18   0   2  311.07   17.00
 -18   0  -2  305.57   17.00
  18   0   2  306.97   17.40
  18   0   3    4.80    4.70
 -18   0   3    2.70    4.60
 -18   0  -3    0.30    3.70
 -18   0   4  141.59    8.80
  18   0   4  163.98   13.20
  18   0   5   -1.60    5.40
  18   0   6   26.80    6.90
  18   0   6   31.00    4.80
  18   0   7    3.40    5.40
  19   0   3   -2.70    5.40
 -19   0   3    2.80    3.90
  19   0   4    1.90    5.40
 -19   0   4   -4.90    2.90
  19   0   5   -4.60    5.20
   0  -1   0   -0.20    0.30
   0  -1   0   -0.20    0.30
   0  -1   1    0.00    0.40
   0   1   1    0.10    0.30
   0   1   1    0.00    0.30
   0  -1   1    0.10    0.30
   0   1   1    0.20    0.40
   0   1   1    0.80    0.40
   0  -1  -1    0.30    0.40
   0   1   2    0.80    0.50
   0   1   2    0.60    0.50
   0   1   2    0.20    0.40
   0  -1   2    0.00    0.50
   0  -1   2   -0.40    0.40
   0   1   2    0.70    0.50
   0  -1   3    0.30    0.50
   0  -1   3    0.20    0.50
   0  -1   3    0.00    0.40
   0  -1   4   -0.60    0.50
   0   1   4    0.70    1.20
   0  -1   4    0.00    0.50
   0  -1   4    1.00    1.10
   0   1   4   -0.20    1.10
   0   1   5   -1.70    1.20
   0   1   5    0.40    1.30
   0  -1   5    0.80    1.30
   0   1   6    1.30    1.50
   0  -1   6    0.30    1.40
   0   1   6    0.10    1.40
   0  -1   7   -2.10    1.50
   0   1   7   -0.30    1.60
   0   1   7    1.00    1.60
   0   1   8   -2.80    1.80
   0  -1   8    0.00    2.00
   0  -1   9   -6.00    2.00
   0   1   9   -0.30    2.30
   0   1  10   -0.40    2.70
   0  -1  10   -0.60    2.60
   0   1  11    2.00    3.00
   0  -1  11    2.30    3.00
   0  -1  12    0.40    3.30
   0   1  12    0.10    3.30
   0  -1  13    0.60    4.00
   0   1  13   -1.10    3.50
   0  -1  14    5.60    4.30
   0   1  14    1.30    4.30
  -1   1   0 2131.99   83.09
  -1  -1   0 1939.81   82.99
   1  -1   0 1826.72   82.99
  -1  -1   0 1658.23   82.99
  -1   1   1 1657.03   77.99
   1  -1   1 1895.01   77.99
   1  -1   1 1877.91   77.99
  -1  -1  -1 1592.64   77.99
  -1   1   1 1965.30   77.99
  -1  -1  -1 1675.73   77.99
  -1   1   1 1938.41   77.99
   1  -1   1 1860.21   77.99
  -1  -1   1 1972.60   77.99
  -1  -1   1 1758.02   77.99
   1   1   1 1502.75   77.99
  -1  -1   1 1888.11   77.99
  -1   1  -1 1789.52   77.99
   1  -1  -1 1655.53   78.09
   1   1   1 1494.45   77.99
   1   1   1 1876.81   77.99
   1  -1   2 1159.78   50.39
   1  -1   2  993.00   50.39
   1  -1   2 1245.68   50.39
   1  -1   2 1209.08   50.39
  -1   1   2 1063.79   50.29
  -1   1   2 1173.38   50.39
  -1  -1  -2 1098.29   50.39
  -1   1   2 1226.68   50.39
   1   1   2 1155.68   50.39
  -1  -1   2 1283.97   50.39
  -1  -1   2 1195.28   50.39
   1   1   2 1065.29   50.29
   1   1   2 1066.99   50.39
  -1  -1   2 1165.78   50.39
   1   1   2  952.60   50.29
   1   1   2 1212.28   50.39
   1   1   2 1198.88   50.39
   1  -1   3  401.16   18.00
   1  -1   3  412.56   18.10
  -1   1   3  363.26   18.30
   1  -1   3  376.96   18.00
  -1   1   3  417.16   18.00
   1  -1   3  427.86   18.10
  -1   1   3  411.56   18.00
  -1  -1   3  409.66   18.00
   1   1   3  411.06   18.00
  -1  -1   3  446.76   18.00
   1   1   3  434.86   18.10
   1   1   3  387.96   18.60
  -1  -1   3  426.86   18.10
  -1  -1   3  443.16   18.00
   1   1   3  377.36   18.00
   1   1   3  353.16   17.90
   1   1   3  418.26   18.00
   1   1   3  402.76   18.10
  -1   1   4  357.06   16.40
   1  -1   4  334.57   15.80
  -1   1   4  338.87   16.30
   1  -1   4  349.27   15.80
   1  -1   4  370.36   15.90
   1  -1   4  366.36   15.90
   1  -1   4  352.16   16.30
   1   1   4  366.76   15.80
   1   1   4  347.17   15.90
   1   1   4  361.76   16.30
   1   1   4  354.46   15.80
  -1  -1   4  379.26   15.80
  -1   1   5  145.89    7.40
   1  -1   5  157.88    7.50
   1  -1   5  147.19    6.80
   1  -1   5  150.88    6.80
  -1   1   5  147.89    7.50
  -1  -1   5  150.98    7.50
   1   1   5  151.58    6.70
  -1  -1   5  148.89    7.40
   1   1   5  140.39    6.80
   1  -1   6  131.89    6.10
  -1   1   6  133.89    7.10
   1  -1   6  134.49    7.00
   1   1   6  134.59    7.00
  -1  -1   6  127.79    7.00
  -1   1   7  110.89    6.40
  -1   1   7  109.39    6.20
   1  -1   7  101.19    6.10
  -1  -1   7  105.99    6.30
   1   1   7  113.29    6.20
  -1  -1   7  110.49    6.20
  -1   1   8   94.79    6.10
   1  -1   8  105.89    6.20
  -1   1   8   95.99    6.10
  -1  -1   8   92.09    6.10
   1   1   8   99.29    6.10
   1  -1   9   72.69    5.80
  -1   1   9   75.49    5.80
  -1   1   9   77.29    5.80
   1  -1   9   83.59    3.90
   1   1   9   87.59    6.10
  -1  -1   9   83.69    5.90
   1  -1  10   70.89    5.80
  -1   1  10   81.09    5.90
   1  -1  10   68.09    3.60
   1   1  10   60.19    5.50
  -1  -1  10   71.09    5.70
   1  -1  11  157.48    7.70
   1  -1  11  162.98    9.90
  -1   1  11  163.48   10.00
   1   1  11  166.58   10.10
  -1  -1  11  182.28   10.10
   1  -1  12   79.29    6.80
   1  -1  12   73.49    3.90
   1  -1  12   69.99    4.00
  -1   1  12   62.19    6.40
   1   1  12   66.89    6.50
  -1  -1  12   65.69    6.30
   1  -1  13  162.28   10.60
   1   1  13  150.88   10.60
   1  -1  14  118.39    9.10
   1   1  14   77.79    8.00
   1  -1  15   50.89    6.80
   1   1  15   39.00    6.30
   2  -1   0    1.20    0.80
  -2  -1   0    0.10    0.70
  -2  -1   0    0.40    0.80
  -2   1   0   -0.10    0.70
  -2  -1   0    1.00    0.80
  -2  -1   0    1.60    0.90
  -2   1   0   -0.20    0.70
  -2   1   0    0.10    0.80
   2   1   0    1.00    0.80
   2   1   0   -0.70    0.70
   2  -1   0    0.70    0.80
   2   1  -1  175.38    7.40
   2  -1   1  128.69    7.30
  -2   1   1  166.18    7.40
  -2  -1  -1  158.38    7.40
  -2   1   1  160.58    7.40
   2  -1   1  145.39    7.30
  -2   1   1  161.28    7.30
  -2  -1  -1  161.48    7.30
   2   1  -1  161.18    7.40
  -2  -1  -1  154.28    7.40
   2  -1   1  174.78    7.40
  -2   1  -1  169.48    7.40
  -2  -1   1  157.28    7.40
  -2  -1   1  159.28    7.40
  -2  -1   1  161.98    7.30
  -2   1  -1  160.08    7.40
   2  -1  -1  161.08    7.40
  -2  -1   1  169.48    7.40
   2   1   1  142.29    7.40
   2   1   1  168.88    7.40
   2  -1   2  155.38    7.30
  -2   1   2  172.98    7.20
   2  -1   2  173.68    7.30
  -2   1   2  151.98    7.20
  -2   1   2  164.68    7.20
  -2   1   2  137.79    7.10
  -2   1   2  139.19    7.10
   2  -1   2  142.89    7.20
   2  -1   2  161.78    7.30
  -2  -1   2  168.68    7.20
  -2  -1   2  161.58    7.20
  -2  -1   2  171.18    7.30
  -2  -1   2  169.88    7.30
   2   1   2  159.68    7.20
  -2  -1   2  134.49    7.10
   2   1   2  166.68    7.30
   2   1   2  166.08    7.30
   2   1   2  149.69    7.20
   2   1   2  141.29    7.20
  -2   1   3  215.98    9.10
  -2   1   3  198.08    9.00
  -2   1   3  188.78    8.90
   2  -1   3  210.98    9.10
  -2   1   3  192.48    9.00
  -2   1   3  215.38    9.10
   2  -1   3  199.78    9.10
   2  -1   3  195.48    9.10
   2  -1   3  209.48    9.20
   2  -1   3  199.68    9.10
  -2   1   3  177.98    8.90
   2  -1   3  174.28    9.30
  -2  -1   3  186.28    9.00
   2   1   3  207.98    9.10
  -2  -1   3  199.98    9.00
   2   1   3  190.88    9.10
  -2  -1   3  204.08    9.00
   2   1   3  204.38    9.10
   2   1   3  190.98    9.10
  -2  -1   3  207.88    9.10
  -2  -1   3  211.58    9.10
   2   1   3  199.28    9.10
   2   1   3  203.88    9.10
   2   1   3  207.68    9.00
   2   1   3  198.78    9.40
   2  -1   4  106.69    4.90
   2  -1   4   93.49    5.40
  -2   1   4  108.69    4.80
  -2   1   4  105.79    4.80
   2  -1   4  100.09    4.90
  -2   1   4   93.89    4.60
   2  -1   4  104.49    4.90
   2  -1   4   97.49    4.90
  -2   1   4   94.09    5.50
   2  -1   4  103.39    5.00
   2  -1   4   96.49    4.80
  -2  -1   4  107.59    4.70
   2   1   4   99.19    4.80
  -2  -1   4   96.29    4.70
   2   1   4  101.39    5.00
   2   1   4   90.79    5.30
  -2  -1   4  112.39    4.80
   2   1   4  103.49    4.80
   2   1   4  106.79    4.90
   2   1   4   96.89    4.80
  -2  -1   4  102.29    4.70
   2   1   4   98.09    4.90
  -2  -1   4  105.09    4.80
  -2  -1   4  100.69    5.40
  -2  -1   4  110.09    4.90
   2   1   4  110.39    4.80
   2   1   4  108.69    4.90
  -2  -1   4  108.79    4.90
   2  -1   5   13.50    1.10
  -2   1   5   12.90    1.00
   2  -1   5   12.40    1.10
  -2   1   5   11.70    1.00
  -2   1   5   16.90    2.10
   2  -1   5   14.40    1.20
   2  -1   5   10.00    1.10
  -2   1   5   11.50    1.80
   2  -1   5   11.70    1.30
   2  -1   5   12.00    1.10
   2  -1   5   10.40    1.80
   2   1   5   11.90    1.90
   2   1   5   13.90    1.10
   2   1   5   10.20    1.00
   2   1   5   13.30    1.20
   2   1   5   12.20    1.10
   2   1   5   14.40    1.10
   2   1   5   11.50    1.10
   2   1   5   12.90    1.10
  -2  -1   5   13.40    1.10
  -2  -1   5   14.50    1.10
   2   1   5   12.60    1.30
  -2  -1   5   13.20    2.00
  -2  -1   5   14.20    1.90
   2   1   5   12.80    1.10
   2  -1   6   62.39    3.20
   2  -1   6   60.09    3.10
  -2   1   6   54.29    4.00
   2  -1   6   56.59    4.00
   2  -1   6   58.49    3.20
  -2   1   6   58.89    4.10
   2   1   6   60.29    3.00
  -2  -1   6   62.89    4.10
   2   1   6   55.09    4.00
   2   1   6   59.09    3.10
   2   1   6   61.19    3.00
   2   1   6   56.79    3.10
  -2  -1   6   61.69    4.10
   2   1   6   56.79    3.00
  -2   1   7   42.70    3.50
   2  -1   7   36.50    2.20
   2  -1   7   34.90    3.40
   2  -1   7   36.80    2.20
  -2   1   7   33.00    3.40
   2  -1   7   32.50    2.30
   2   1   7   35.00    2.10
   2   1   7   38.20    2.20
   2   1   7   36.00    2.10
  -2  -1   7   41.80    3.40
   2   1   7   34.30    3.30
   2   1   7   35.20    2.10
  -2  -1   7   31.60    3.30
   2  -1   8   21.50    1.60
  -2   1   8   20.10    3.00
  -2   1   8   22.00    3.00
   2  -1   8   21.30    3.10
  -2  -1   8   16.50    2.90
   2   1   8   20.10    1.50
   2   1   8   16.40    2.90
   2   1   8   21.20    1.70
  -2  -1   8   21.40    3.00
   2  -1   9   32.10    2.30
   2  -1   9   33.90    3.90
  -2   1   9   29.20    3.80
  -2   1   9   42.50    4.30
   2   1   9   29.40    2.10
  -2  -1   9   34.90    4.00
  -2  -1   9   36.80    3.90
   2   1   9   30.50    3.80
   2  -1  10    1.40    1.20
  -2   1  10    4.30    3.00
   2  -1  10    4.80    3.00
   2   1  10    3.90    1.20
   2   1  10    2.80    2.90
   2   1  10    6.00    1.20
  -2  -1  10    1.90    2.90
   2  -1  11   13.70    1.70
   2  -1  11   12.80    3.80
   2  -1  11   14.10    1.90
   2   1  11   15.50    1.70
   2   1  11   14.50    1.60
   2   1  11   20.80    4.00
   2  -1  12   22.80    4.50
   2  -1  12   27.20    2.50
   2   1  12   30.30    4.80
   2  -1  13   -2.70    3.70
   2  -1  13   -0.30    1.80
   2   1  13    6.30    4.10
   2  -1  14   -0.30    1.90
   2  -1  14    1.60    4.20
   2   1  14    5.40    4.30
   2  -1  15   15.20    2.50
   2  -1  15   16.00    5.40
   2   1  15   11.60    5.10
   2  -1  16   -4.10    4.60
   2   1  16    2.40    5.00
   3   1   0  588.64   26.70
   3  -1   0  637.04   26.70
   3  -1   0  496.25   26.60
   3   1   0  629.64   26.70
  -3  -1   0  616.24   26.70
   3  -1   0  633.64   26.70
  -3  -1   0  501.85   26.60
  -3  -1   0  604.04   26.60
  -3   1   0  634.14   26.70
  -3   1   0  608.04   26.60
  -3  -1   0  638.74   26.70
  -3   1   1  595.94   25.10
  -3  -1  -1  566.44   25.10
  -3   1   1  493.15   25.00
   3   1  -1  582.64   25.10
  -3  -1  -1  561.94   25.10
  -3   1   1  593.64   25.10
   3  -1   1  554.84   25.10
   3  -1   1  582.14   25.10
   3   1  -1  577.94   25.10
  -3  -1  -1  558.54   25.10
   3  -1   1  511.45   25.10
   3   1   1  517.05   25.10
  -3   1  -1  553.04   25.10
  -3  -1   1  578.44   25.10
   3  -1  -1  590.74   25.10
  -3  -1   1  584.14   25.10
   3  -1  -1  597.84   25.10
  -3  -1   1  589.34   25.10
   3   1   1  593.64   25.10
  -3   1  -1  558.04   25.10
  -3  -1   1  480.95   25.00
  -3   1   2  390.36   17.10
   3  -1   2  379.06   17.20
  -3   1   2  410.66   17.10
   3  -1   2  391.96   17.20
  -3   1   2  337.37   16.90
  -3  -1  -2  394.96   17.20
  -3   1   2  392.16   17.10
  -3   1   2  336.27   17.00
   3   1  -2  403.96   17.10
  -3  -1  -2  404.96   17.10
  -3   1   2  369.16   17.10
   3  -1   2  385.26   17.20
  -3   1   2  357.56   17.10
   3   1   2  377.96   17.10
  -3  -1   2  415.26   17.10
  -3  -1   2  331.77   17.00
   3   1   2  318.97   17.30
  -3   1  -2  411.26   17.20
  -3  -1   2  404.76   17.20
  -3  -1   2  330.27   16.90
   3   1   2  414.56   17.20
   3   1   2  378.26   17.20
  -3   1  -2  383.76   17.20
   3  -1  -2  421.96   17.10
  -3  -1   2  418.76   17.20
   3   1   2  338.57   17.10
  -3  -1   2  395.96   17.10
  -3   1   3  192.58    8.90
   3  -1   3  182.38    9.30
  -3   1   3  201.28    8.90
   3  -1   3  190.78    9.00
  -3  -1  -3  202.28    9.00
  -3   1   3  197.28    8.90
   3  -1   3  176.08    8.70
   3  -1   3  205.18    9.00
  -3   1   3  207.88    8.90
   3  -1   3  208.38    9.00
   3  -1   3  186.48    8.90
   3  -1   3  202.08    9.00
  -3   1   3  186.68    8.80
  -3   1   3  199.78    8.90
   3  -1   3  174.98    8.70
  -3  -1   3  210.18    9.00
  -3   1  -3  199.38    9.00
  -3  -1   3  158.38    9.10
   3   1   3  192.68    8.90
  -3  -1   3  185.88    8.90
  -3  -1   3  202.48    8.90
  -3  -1   3  202.88    9.00
   3   1   3  197.88    9.00
   3   1   3  203.58    9.10
  -3  -1   3  202.08    8.90
   3   1   3  200.28    9.00
   3   1   3  171.18    9.20
  -3  -1   3  195.78    8.90
   3   1   3  200.58    8.90
   3   1   3  189.88    9.00
   3   1   3  176.08    8.70
  -3   1   4  336.07   15.30
  -3   1   4  326.77   15.20
   3  -1   4  329.17   15.30
  -3   1   4  297.97   15.70
  -3   1   4  323.67   15.20
  -3   1   4  344.37   15.20
  -3   1   4  351.66   15.20
  -3   1   4  335.67   15.20
   3  -1   4  348.87   15.40
   3  -1   4  347.07   15.30
  -3   1   4  348.97   15.30
   3  -1   4  339.97   15.40
   3  -1   4  297.97   15.70
   3  -1   4  354.16   15.40
   3  -1   4  339.67   15.30
   3   1   4  345.87   15.30
   3   1   4  348.07   15.30
   3   1   4  339.77   15.40
   3   1   4  307.87   15.70
   3   1   4  347.07   15.30
  -3  -1   4  368.26   15.30
   3   1   4  347.37   15.30
   3   1   4  316.07   15.30
  -3  -1   4  339.27   15.30
   3   1   4  352.96   15.30
  -3  -1   4  344.47   15.20
  -3   1  -4  343.47   15.40
  -3  -1   4  356.56   15.30
  -3  -1   4  329.27   15.20
  -3  -1   4  365.06   15.30
   3  -1   5  994.50   45.70
  -3   1   5 1081.49   45.60
  -3   1   5 1043.20   45.70
   3  -1   5 1027.40   45.80
  -3   1   5 1065.59   45.70
   3  -1   5 1030.00   45.70
  -3   1   5 1011.50   45.70
  -3   1   5 1007.10   45.60
  -3   1   5 1021.90   46.40
   3  -1   5 1011.70   45.80
  -3   1   5 1096.89   45.60
   3  -1   5 1043.10   45.70
  -3   1   5 1016.90   45.60
   3  -1   5 1072.69   45.80
   3  -1   5  950.20   46.30
   3   1   5 1027.50   45.70
   3   1   5 1018.40   46.30
   3   1   5 1058.39   45.70
   3   1   5 1017.00   45.70
  -3  -1   5 1059.79   45.70
   3   1   5 1058.59   45.70
   3   1   5 1039.90   45.80
  -3  -1   5 1028.80   45.60
  -3  -1   5 1065.39   45.70
  -3  -1   5 1003.40   45.60
  -3  -1   5  983.00   45.60
  -3  -1   5 1024.10   46.30
   3   1   5 1021.60   45.70
  -3  -1   5 1097.49   45.70
   3   1   5 1027.30   45.80
  -3   1   6  607.14   25.60
   3  -1   6  558.64   26.50
   3  -1   6  580.24   25.70
  -3   1   6  554.64   25.70
   3  -1   6  595.54   25.90
  -3   1   6  576.44   25.70
  -3   1   6  530.55   26.50
   3  -1   6  588.54   25.80
   3  -1   6  558.54   25.80
   3  -1   6  574.84   25.70
  -3   1   6  583.74   25.60
   3  -1   6  595.94   25.90
  -3  -1   6  551.44   26.50
   3   1   6  570.74   25.70
   3   1   6  582.94   25.80
   3   1   6  600.24   25.70
   3   1   6  586.64   25.80
  -3  -1   6  617.24   25.80
   3   1   6  580.14   26.50
  -3  -1   6  556.64   25.70
   3   1   6  545.75   25.70
  -3  -1   6  608.44   25.80
   3   1   6  572.84   25.90
   3   1   6  586.44   25.80
  -3   1   7  868.11   40.00
  -3   1   7  902.21   38.90
  -3   1   7  896.91   38.90
   3  -1   7  883.01   40.00
   3  -1   7  874.91   39.10
   3  -1   7  882.71   39.20
   3  -1   7  878.51   38.90
   3  -1   7  864.61   39.10
  -3  -1   7  916.91   39.00
  -3  -1   7  875.91   38.90
  -3  -1   7  895.81   40.10
   3   1   7  881.91   39.10
   3   1   7  851.41   39.10
   3   1   7  881.51   39.10
   3   1   7  879.31   40.00
   3   1   7  860.21   39.10
   3  -1   8  690.53   30.00
  -3   1   8  676.53   31.20
   3  -1   8  660.73   29.90
  -3   1   8  680.73   29.70
   3  -1   8  666.73   31.00
  -3   1   8  685.33   29.70
   3  -1   8  669.93   30.00
   3   1   8  663.23   29.90
  -3  -1   8  673.43   31.10
   3   1   8  659.93   29.90
   3   1   8  667.23   29.90
  -3  -1   8  681.53   29.80
   3   1   8  654.93   29.90
   3   1   8  666.23   31.00
  -3   1   9  134.09    8.50
   3  -1   9  140.29    6.70
   3  -1   9  149.88    8.30
   3  -1   9  127.49    6.50
   3  -1   9  141.79    6.70
   3   1   9  140.19    6.70
   3   1   9  134.39    6.50
   3   1   9  134.19    6.70
   3   1   9  148.29    8.40
  -3  -1   9  132.99    8.30
  -3  -1   9  129.09    6.40
  -3   1  10  269.77   14.20
   3  -1  10  281.67   14.00
  -3  -1  10  255.47   12.10
  -3  -1  10  277.27   14.10
   3   1  10  261.57   13.90
   3   1  10  266.27   12.30
   3   1  10  261.37   12.30
   3  -1  11   60.49    5.80
   3  -1  11   58.09    4.00
  -3   1  11   48.40    5.50
  -3  -1  11   56.89    3.30
   3   1  11   56.39    5.80
   3  -1  12   26.00    2.80
   3  -1  12   35.20    5.00
  -3  -1  12   32.40    2.50
   3   1  12   33.10    5.10
   3  -1  13   59.49    6.60
   3  -1  13   70.09    4.60
   3   1  13   59.49    6.60
   3  -1  14   33.00    5.70
   3  -1  14   18.20    2.80
   3   1  14   27.10    5.40
   3  -1  15   15.30    5.30
   3  -1  15   12.00    2.70
   3   1  15   10.10    2.50
   3   1  15    7.00    4.80
   3  -1  16   23.30    6.00
   3   1  16   30.20    6.10
  -4  -1   0   -0.50    1.00
  -4   1   0    1.80    1.10
  -4   1   0    2.00    1.00
   4   1   0    1.90    1.00
  -4  -1   0   -0.20    1.00
   4  -1   0    0.10    1.00
  -4  -1   0    0.70    1.00
   4   1   0    1.70    1.10
  -4  -1   0    2.10    1.00
   4  -1   0    0.40    1.00
   4  -1   0    2.10    1.10
  -4   1   0   -0.20    0.90
   4   1  -1  609.04   27.30
   4  -1   1  597.94   27.30
  -4   1   1  631.94   27.30
   4   1  -1  618.44   27.30
  -4  -1  -1  642.14   27.40
  -4   1   1  652.53   27.30
  -4  -1  -1  647.14   27.30
  -4   1   1  563.44   27.30
   4  -1   1  634.94   27.40
  -4  -1  -1  628.34   27.40
   4  -1   1  643.94   27.40
   4   1   1  584.54   27.30
   4  -1  -1  605.74   27.30
  -4   1  -1  595.74   27.30
   4  -1  -1  626.84   27.30
   4   1   1  593.54   27.30
  -4  -1   1  630.84   27.30
  -4   1  -1  507.45   27.40
  -4  -1   1  559.54   27.30
  -4  -1   1  632.74   27.30
  -4   1  -1  629.84   27.30
  -4  -1   1  604.24   27.30
  -4   1   2  600.64   26.30
  -4   1   2  615.34   26.30
   4  -1   2  608.94   26.40
  -4   1   2  580.34   26.30
   4   1  -2  605.04   26.30
   4   1  -2  648.54   26.40
   4  -1   2  552.14   26.20
  -4  -1  -2  590.94   26.30
  -4   1   2  523.15   26.50
  -4   1   2  565.84   26.10
   4  -1   2  583.74   26.40
  -4  -1  -2  619.54   26.30
  -4   1   2  607.64   26.30
  -4   1   2  538.05   26.10
   4   1   2  603.44   26.40
   4   1   2  541.55   26.20
  -4  -1   2  596.74   26.30
  -4  -1   2  598.34   26.30
  -4  -1   2  499.35   26.10
  -4   1  -2  635.44   26.30
  -4  -1   2  633.64   26.30
   4   1   2  570.44   26.30
  -4  -1   2  606.64   26.30
  -4   1  -2  603.14   26.40
  -4  -1   2  604.04   26.30
  -4  -1   2  551.04   26.10
   4  -1  -2  578.24   26.30
   4  -1  -2  607.34   26.30
  -4   1   3   42.30    2.50
  -4  -1  -3   46.20    3.00
   4  -1   3   39.00    2.80
  -4   1   3   42.20    2.60
   4  -1   3   33.10    3.00
  -4   1   3   39.40    2.60
   4   1  -3   43.00    2.60
  -4  -1  -3   42.10    2.60
  -4   1   3   35.50    3.10
  -4   1   3   43.60    2.70
  -4   1   3   40.90    2.50
   4  -1   3   43.50    2.60
   4  -1   3   40.90    2.70
   4  -1   3   38.50    2.60
   4  -1   3   36.20    2.40
  -4   1   3   45.50    2.70
   4  -1   3   35.10    2.50
  -4  -1   3   33.20    2.10
   4   1   3   37.90    2.70
  -4  -1   3   42.00    2.50
  -4  -1   3   36.30    2.90
  -4  -1   3   44.70    2.70
  -4  -1   3   40.90    2.60
   4   1   3   36.10    3.00
  -4  -1   3   42.60    2.60
   4  -1  -3   41.20    2.60
   4   1   3   35.30    2.50
   4   1   3   41.70    2.60
  -4   1  -3   44.90    2.60
   4   1   3   40.40    2.60
   4   1   3   46.50    2.70
   4   1   3   36.50    2.40
  -4  -1   3   43.00    2.70
  -4   1  -3   34.80    2.50
   4   1   3   39.50    2.80
  -4  -1   3   35.60    2.10
   4  -1   4   51.19    3.20
  -4   1   4   49.30    2.90
  -4   1   4   39.90    3.40
  -4   1   4   44.90    2.70
  -4   1   4   48.40    2.90
   4  -1   4   56.39    3.10
   4  -1   4   42.40    3.40
  -4   1   4   45.20    2.80
   4  -1   4   50.19    3.00
  -4   1   4   47.80    2.80
   4  -1   4   45.20    3.00
   4   1  -4   48.80    2.90
   4  -1   4   49.80    3.00
  -4   1   4   51.69    3.00
  -4  -1  -4   47.50    2.90
  -4   1   4   48.40    2.80
   4  -1   4   49.90    3.10
  -4  -1   4   48.70    3.50
   4   1   4   48.50    3.50
   4   1   4   52.79    3.10
   4   1   4   48.40    2.90
  -4  -1   4   47.00    3.00
  -4  -1   4   53.89    2.90
   4   1   4   49.90    3.00
  -4  -1   4   51.19    3.00
   4   1   4   53.99    3.00
   4   1   4   46.70    3.00
   4   1   4   48.30    3.20
  -4  -1   4   49.30    3.00
   4   1   4   50.29    3.00
  -4   1  -4   51.49    3.00
  -4  -1   4   49.99    2.80
  -4  -1   4   45.40    2.90
  -4  -1   4   44.90    2.90
   4  -1   5  154.88    7.10
   4  -1   5  146.09    7.10
  -4  -1  -5  149.88    7.10
   4  -1   5  132.29    7.60
  -4   1   5  141.99    6.90
  -4   1   5  139.59    6.90
  -4   1   5  149.09    6.90
   4  -1   5  158.28    7.10
   4  -1   5  149.99    7.30
  -4   1   5  124.89    7.60
   4  -1   5  141.39    7.10
  -4   1   5  142.99    7.00
  -4   1   5  144.89    7.10
  -4   1   5  149.19    7.00
  -4   1   5  147.69    7.00
   4  -1   5  152.38    7.20
   4   1   5  157.18    7.20
  -4  -1   5  154.18    7.10
   4   1   5  148.69    7.10
  -4  -1   5  143.69    7.00
  -4  -1   5  153.78    7.10
   4   1   5  143.29    7.70
   4   1   5  138.79    7.10
  -4   1  -5  136.59    7.10
   4   1   5  149.79    7.10
  -4  -1   5  151.08    7.00
  -4  -1   5  145.99    6.90
  -4  -1   5  130.39    7.60
   4   1   5  145.19    7.30
  -4  -1   5  157.58    7.00
   4   1   5  160.38    7.10
   4   1   5  149.88    7.10
   4  -1   6  189.18    8.90
  -4   1   6  198.58    8.80
  -4   1   6  195.98    8.70
   4  -1   6  187.88    8.90
  -4   1   6  196.18    8.70
   4  -1   6  176.88    9.50
  -4   1   6  181.48    8.50
   4  -1   6  187.38    8.80
   4  -1   6  182.68    8.80
  -4  -1  -6  185.98    8.90
  -4   1   6  183.58    8.70
  -4   1   6  168.78    9.60
  -4   1   6  179.18    8.60
   4  -1   6  180.38    8.90
  -4   1   6  187.48    8.60
   4  -1   6  180.78    8.80
   4   1   6  192.28    8.90
  -4  -1   6  195.98    8.80
  -4  -1   6  193.48    8.80
  -4  -1   6  195.28    8.60
  -4  -1   6  179.08    9.60
   4   1   6  183.48    8.80
  -4  -1   6  187.18    8.70
  -4   1  -6  186.88    8.90
   4   1   6  188.88    8.90
   4   1   6  180.08    9.00
   4   1   6  180.38    8.80
   4   1   6  171.88    9.50
  -4  -1   6  183.78    8.50
  -4  -1   6  185.38    8.70
   4   1   6  194.38    8.90
   4   1   6  193.88    8.90
  -4   1   7   15.30    1.50
  -4   1   7   15.10    1.50
   4  -1   7   14.10    2.60
   4  -1   7   14.00    1.60
   4  -1   7   16.80    1.90
  -4   1   7   13.80    2.60
   4  -1   7   14.00    1.70
   4  -1   7   16.80    1.60
   4  -1   7   13.40    1.70
  -4   1   7   14.80    1.50
  -4   1   7   13.20    1.50
   4  -1   7   14.30    1.60
   4   1   7   14.90    1.70
   4   1   7   16.40    1.80
  -4  -1   7   15.80    2.70
  -4  -1   7   16.50    1.60
   4   1   7   13.70    1.50
   4   1   7   17.80    2.70
   4   1   7   15.00    1.80
  -4  -1   7   14.00    1.60
   4   1   7   17.40    1.60
  -4  -1   7   16.90    1.50
   4   1   7   14.40    1.70
   4   1   7   15.30    1.60
   4  -1   8    2.70    1.50
   4  -1   8    4.30    2.40
  -4   1   8    3.00    1.20
   4  -1   8    4.20    1.00
  -4   1   8    0.80    2.40
   4  -1   8    3.10    1.40
  -4   1   8    3.70    1.10
   4   1   8    3.40    2.40
  -4  -1   8    2.90    1.00
   4   1   8    0.30    1.40
   4   1   8    3.70    1.50
   4   1   8    2.40    1.30
  -4  -1   8   -2.30    2.30
  -4  -1   8    3.90    1.20
  -4  -1   8    2.70    1.20
  -4   1   9   58.19    5.50
  -4   1   9   61.49    3.70
   4  -1   9   71.29    5.50
  -4   1   9   65.39    3.70
   4  -1   9   67.29    4.10
  -4  -1   9   72.39    5.90
   4   1   9   68.69    5.60
   4   1   9   69.39    4.10
  -4  -1   9   70.69    3.90
  -4   1  10   16.70    1.80
  -4   1  10   13.30    3.60
  -4   1  10   20.20    1.80
   4  -1  10   15.60    2.00
   4  -1  10   18.30    3.70
  -4  -1  10   19.00    2.00
   4   1  10   25.00    4.00
  -4  -1  10   16.30    3.70
  -4   1  11   10.10    1.80
  -4   1  11   13.20    1.70
   4  -1  11   10.90    3.70
  -4   1  11   11.00    3.90
   4  -1  11   14.30    2.30
  -4  -1  11   16.10    4.10
   4   1  11    6.60    3.60
  -4  -1  11   14.20    1.90
  -4   1  12    7.70    1.70
   4  -1  12   10.20    3.90
  -4   1  12    4.00    3.90
   4  -1  12    5.70    2.20
   4   1  12    5.10    3.70
  -4  -1  12    8.40    1.80
   4  -1  13    0.90    2.30
  -4   1  13   -0.20    1.50
   4  -1  13    5.00    4.20
  -4  -1  13    1.00    1.70
   4   1  13   -5.50    3.90
   4  -1  14    4.20    4.40
   4  -1  14    2.10    2.40
  -4  -1  14    2.40    1.80
   4   1  14    2.20    4.20
   4  -1  15    4.90    4.80
   4   1  15    0.40    4.60
   4  -1  16    4.10    5.20
   4   1  16    0.40    4.90
  -5  -1   0    4.60    1.30
  -5  -1   0    3.10    1.10
  -5  -1   0    3.10    1.30
  -5   1   0    1.10    1.20
   5  -1   0    2.90    1.30
  -5   1   0    4.50    1.20
   5   1   0    1.90    1.20
   5  -1   0    3.00    1.30
   5   1   0    4.00    1.20
  -5   1   0    6.50    1.30
   5  -1   0    3.60    1.30
  -5  -1   0    4.50    1.20
   5  -1   1  131.79    6.90
   5   1  -1  140.29    6.90
   5   1  -1  150.58    6.90
  -5   1   1  139.29    6.90
  -5   1   1  122.29    6.80
  -5   1   1  150.28    6.80
  -5  -1  -1  139.39    6.80
   5  -1   1  135.09    6.90
   5  -1   1  145.09    7.00
  -5  -1  -1  122.19    6.80
  -5  -1   1  149.79    6.90
   5  -1  -1  143.09    6.90
   5  -1  -1  139.59    6.90
  -5   1  -1  143.09    6.90
  -5  -1   1  148.29    6.90
   5   1   1  140.19    6.90
  -5   1  -1  129.49    6.80
  -5  -1   1  142.09    6.80
  -5  -1   1  135.69    6.90
   5   1   1  140.79    7.00
  -5   1  -1  131.49    6.90
   5   1  -2  263.67   11.60
   5   1  -2  256.17   11.60
  -5   1   2  250.27   11.50
   5  -1   2  262.27   11.60
  -5   1   2  211.28   11.80
   5  -1   2  255.87   11.60
  -5   1   2  248.18   11.50
  -5   1   2  230.58   11.30
  -5   1   2  255.67   11.70
   5  -1   2  251.37   11.60
  -5   1   2  237.78   11.30
  -5  -1  -2  264.27   11.60
  -5  -1  -2  234.28   11.50
   5  -1   2  234.68   11.40
  -5   1   2  243.08   11.50
  -5  -1   2  259.97   11.60
  -5  -1   2  235.68   11.30
  -5  -1   2  254.77   11.60
  -5   1  -2  242.38   11.50
  -5  -1   2  225.48   11.30
   5   1   2  231.08   11.40
  -5  -1   2  254.27   11.50
  -5  -1   2  218.98   11.60
   5   1   2  249.18   11.60
   5  -1  -2  255.17   11.50
  -5   1  -2  259.37   11.60
  -5  -1   2  260.97   11.60
   5   1   2  250.97   11.60
   5  -1  -2  264.37   11.50
  -5   1   3  534.65   22.40
  -5   1   3  505.75   22.30
   5   1  -3  526.65   22.40
   5  -1   3  514.75   22.40
  -5   1   3  451.25   22.00
  -5   1   3  520.25   22.30
   5  -1   3  479.75   22.20
  -5   1   3  516.75   22.40
  -5  -1  -3  481.15   22.40
  -5   1   3  455.35   22.00
  -5  -1  -3  493.05   22.30
  -5   1   3  514.25   22.30
  -5   1   3  453.45   22.70
  -5   1   3  509.55   22.30
   5  -1   3  510.45   22.50
   5  -1   3  472.85   22.10
   5  -1   3  513.05   22.30
  -5  -1   3  466.15   22.00
   5   1   3  512.65   22.50
  -5  -1   3  514.75   22.30
  -5  -1   3  501.15   22.40
  -5  -1   3  453.85   22.50
   5   1   3  501.75   22.40
   5  -1  -3  523.35   22.30
  -5   1  -3  519.75   22.40
   5   1   3  475.85   22.10
   5   1   3  517.55   22.30
   5   1   3  482.25   22.20
  -5  -1   3  511.25   22.30
  -5  -1   3  507.75   22.30
  -5  -1   3  427.56   22.00
  -5   1  -3  464.95   22.30
   5   1   3  468.75   22.70
  -5  -1   3  513.25   22.40
  -5   1   4  620.54   26.60
  -5   1   4  609.24   26.60
   5  -1   4  602.84   26.60
   5  -1   4  604.24   26.80
  -5   1   4  589.24   26.60
   5   1  -4  608.24   26.60
  -5   1   4  531.35   27.00
   5  -1   4  587.54   27.10
   5  -1   4  633.24   27.00
   5  -1   4  549.35   26.30
  -5  -1  -4  606.44   26.70
   5  -1   4  534.15   26.30
   5  -1   4  599.34   26.70
  -5   1   4  606.84   26.60
   5  -1   4  595.94   26.60
   5  -1   4  573.24   26.70
  -5   1   4  571.94   26.60
  -5   1   4  602.14   26.50
  -5   1   4  623.94   26.60
  -5   1  -4  608.74   26.70
   5  -1  -4  584.94   26.60
   5   1   4  604.74   26.70
  -5  -1   4  601.44   26.60
  -5  -1   4  630.44   26.70
   5   1   4  542.65   26.30
   5   1   4  578.54   27.10
   5   1   4  591.54   26.70
  -5  -1   4  610.64   26.60
   5   1   4  564.24   26.60
   5   1   4  537.85   26.30
  -5  -1   4  603.64   26.60
   5   1   4  604.54   26.70
  -5  -1   4  603.04   26.60
   5   1   4  602.34   26.60
   5   1   4  613.74   26.80
  -5  -1   4  642.04   26.60
  -5  -1   4  539.85   26.90
  -5  -1   4  594.14   26.60
  -5   1   5  196.48    9.70
  -5   1   5  206.28    9.80
   5  -1   5  199.88   10.50
  -5   1   5  220.08    9.80
   5  -1   5  206.78    9.90
  -5   1   5  207.88    9.70
  -5   1   5  221.18    9.90
  -5  -1  -5  210.58    9.90
   5   1  -5  204.98    9.80
   5  -1   5  216.78    9.90
  -5   1   5  205.08    9.70
   5  -1   5  221.18   10.00
  -5   1   5  184.48   10.40
   5  -1   5  205.38    9.90
   5  -1   5  206.08   10.00
  -5   1   5  209.38    9.80
   5  -1   5  214.38    9.90
  -5  -1   5  211.48    9.90
   5   1   5  215.68   10.10
  -5  -1   5  218.78    9.90
   5  -1  -5  201.58    9.80
  -5  -1   5  214.58    9.70
   5   1   5  206.48    9.80
   5   1   5  192.38    9.90
   5   1   5  211.38    9.90
  -5  -1   5  194.58   10.40
   5   1   5  203.38    9.90
   5   1   5  224.78    9.90
  -5  -1   5  200.28    9.70
  -5  -1   5  209.78    9.80
  -5   1  -5  204.48    9.90
   5   1   5  176.88   10.30
  -5  -1   5  207.88    9.80
  -5  -1   5  219.88    9.90
   5  -1   6  319.77   14.30
   5  -1   6  309.97   14.20
  -5   1   6  311.97   14.00
  -5   1   6  302.57   14.20
  -5   1   6  311.07   14.20
  -5   1   6  304.17   14.10
  -5  -1  -6  292.27   14.80
   5  -1   6  305.77   14.50
  -5   1   6  317.57   14.20
  -5   1   6  307.67   14.10
   5  -1   6  310.47   14.40
   5  -1   6  297.57   14.20
  -5   1   6  278.87   15.00
   5  -1   6  285.07   14.90
  -5   1   6  308.27   14.00
   5   1   6  309.37   15.00
  -5  -1   6  323.87   14.10
   5   1   6  301.07   14.40
  -5  -1   6  306.77   15.00
  -5   1  -6  282.57   14.30
   5   1   6  313.87   14.20
  -5  -1   6  318.57   14.00
  -5  -1   6  308.37   14.20
   5   1   6  307.17   14.30
  -5  -1   6  307.97   14.10
   5   1   6  311.47   14.30
  -5  -1   6  322.97   14.20
  -5  -1   6  318.67   14.20
   5   1   6  320.77   14.30
   5  -1   7  131.09    6.60
  -5   1   7  126.39    6.30
   5  -1   7  129.29    6.50
   5  -1   7  125.69    6.50
   5  -1   7  128.69    6.80
  -5   1   7  126.89    6.40
   5  -1   7  133.09    7.60
  -5   1   7  125.69    6.40
  -5   1   7  135.09    6.40
  -5   1   7  119.59    6.40
  -5  -1   7  130.49    6.30
  -5  -1   7  132.49    6.50
   5   1   7  132.69    6.50
  -5  -1   7  130.69    6.50
   5   1   7  131.59    6.80
   5   1   7  123.29    6.40
  -5  -1   7  125.49    7.60
  -5  -1   7  131.19    6.10
  -5  -1   7  127.49    6.40
  -5  -1   7  127.39    6.20
   5   1   7  127.39    7.60
   5   1   7  123.59    6.50
   5  -1   8   63.89    4.20
   5  -1   8   68.99    5.10
  -5   1   8   61.39    3.50
   5  -1   8   59.49    3.60
  -5   1   8   49.90    5.00
  -5   1   8   55.79    3.60
   5  -1   8   57.69    3.80
  -5   1   8   56.69    3.60
   5  -1   8   59.39    3.70
  -5  -1   8   61.79    3.70
   5   1   8   49.99    4.90
   5   1   8   62.89    3.70
   5   1   8   59.89    3.50
   5   1   8   61.99    3.70
  -5  -1   8   58.19    3.60
  -5  -1   8   59.09    5.20
   5   1   8   59.29    4.10
  -5   1   9  228.98   10.70
  -5   1   9  223.28   12.30
   5  -1   9  230.78   11.10
   5  -1   9  231.68   12.30
   5   1   9  223.58   12.20
   5   1   9  220.78   11.00
  -5  -1   9  227.98   10.60
  -5  -1   9  232.58   12.50
  -5  -1   9  229.58   10.80
  -5   1  10   78.09    7.10
   5  -1  10   98.49    5.40
   5  -1  10   94.99    7.00
  -5   1  10   92.09    5.10
   5   1  10   96.89    7.30
  -5  -1  10   93.09    5.10
  -5  -1  10   92.09    7.20
   5   1  10   89.89    5.30
   5  -1  11   56.69    3.80
  -5   1  11   55.29    3.60
   5  -1  11   56.69    4.50
  -5   1  11   47.70    6.00
   5  -1  11   50.09    5.70
  -5  -1  11   47.70    5.70
   5   1  11   51.99    5.80
  -5  -1  11   42.80    3.70
   5   1  11   53.89    3.70
   5  -1  12  104.49    6.70
  -5   1  12  103.99    8.60
  -5   1  12  109.39    5.90
   5  -1  12  125.49    8.90
   5   1  12  108.69    8.60
  -5  -1  12  107.29    8.60
  -5  -1  12  112.49    6.10
  -5   1  13    7.70    2.00
  -5   1  13   10.10    4.50
   5  -1  13    4.70    4.40
   5  -1  13    5.70    2.70
  -5  -1  13   10.50    2.20
   5   1  13   10.50    4.40
   5  -1  14   17.50    3.20
   5  -1  14    9.20    4.90
  -5   1  14   18.20    2.30
   5   1  14   10.50    3.00
  -5  -1  14   14.10    2.30
   5   1  14   18.10    5.10
   5  -1  15   28.90    6.00
   5   1  15   30.50    6.10
   5  -1  16   -0.70    4.90
   5   1  16    7.50    5.30
  -6   1   0    1.40    1.20
  -6   1   0    0.00    1.10
   6   1   0    0.30    1.20
  -6  -1   0    0.80    1.00
  -6  -1   0   -0.30    1.10
  -6  -1   0    1.30    1.30
   6  -1   0   -0.10    1.30
  -6   1   0   -0.20    1.10
   6  -1   0    1.00    1.30
   6   1   0   -0.20    1.20
   6  -1   0   -1.20    1.20
   6  -1   1   28.20    2.50
  -6   1   1   21.80    2.20
  -6  -1  -1   35.30    2.50
  -6   1   1   20.90    2.20
   6  -1   1   27.00    2.40
   6  -1   1   28.40    2.50
  -6   1   1   27.90    2.20
   6   1  -1   23.90    2.30
  -6  -1  -1   25.70    2.30
  -6   1   1   28.00    2.50
   6   1  -1   22.30    2.20
  -6  -1  -1   26.10    2.30
  -6  -1   1   30.70    2.40
  -6  -1   1   30.30    2.40
  -6   1  -1   29.40    2.50
  -6  -1   1   26.30    2.40
   6   1   1   30.50    2.60
   6  -1  -1   23.70    2.30
  -6   1  -1   27.80    2.50
   6  -1  -1   31.50    2.50
  -6  -1   1   23.90    2.30
  -6   1  -1   28.60    2.40
   6   1   1   27.90    2.50
  -6   1   2   65.29    4.10
   6  -1   2   75.79    4.30
  -6  -1  -2   72.89    4.30
  -6   1   2   70.89    4.20
   6  -1   2   76.99    4.40
  -6   1   2   72.99    4.30
   6   1  -2   68.69    4.20
  -6  -1  -2   76.69    4.30
   6   1  -2   67.89    4.20
  -6   1   2   65.49    4.50
  -6   1   2   70.09    4.00
  -6   1   2   73.39    4.10
   6  -1   2   79.99    4.40
   6  -1   2   72.89    4.40
  -6   1   2   72.29    4.30
  -6   1  -2   77.99    4.30
   6   1   2   71.49    4.40
  -6  -1   2   75.69    4.20
  -6  -1   2   77.09    4.30
   6   1   2   77.09    4.20
  -6   1  -2   75.19    4.30
  -6  -1   2   72.39    4.40
   6  -1  -2   74.79    4.20
   6  -1  -2   79.49    4.30
  -6  -1   2   75.09    4.20
   6   1   2   76.09    4.40
  -6  -1   2   65.99    3.90
  -6  -1   2   68.79    4.20
  -6  -1   2   68.79    4.00
  -6  -1   2   73.09    4.30
  -6   1   3    4.90    1.30
  -6   1   3    5.00    1.40
  -6   1   3    4.50    1.70
   6  -1   3    7.30    1.50
  -6   1   3    6.40    1.50
  -6  -1  -3    7.90    1.50
   6   1  -3    6.30    1.40
  -6  -1  -3    7.20    1.50
   6  -1   3    6.30    1.40
  -6   1   3    3.30    1.30
  -6   1   3    6.70    1.10
   6  -1   3    6.60    1.60
   6   1  -3    5.80    1.30
  -6   1   3    7.60    1.50
   6  -1   3    3.40    1.40
  -6   1   3    6.30    1.20
   6  -1   3    5.10    1.50
   6   1   3    5.80    1.60
  -6  -1   3    6.10    1.40
   6   1   3    4.60    1.30
  -6  -1   3    4.60    1.10
  -6  -1   3    7.20    1.50
   6   1   3    7.60    1.50
  -6  -1   3    4.70    1.30
  -6  -1   3    5.80    1.30
  -6   1  -3    6.40    1.50
  -6  -1   3    6.40    1.40
   6   1   3    5.50    1.50
  -6  -1   3    4.70    1.20
  -6  -1   3    5.20    1.50
  -6   1  -3    5.20    1.30
   6   1   3    7.30    1.60
   6  -1  -3    6.00    1.40
   6  -1  -3    7.20    1.50
  -6  -1   3    7.40    1.70
   6  -1   4    1.90    1.40
  -6   1   4    0.70    1.30
  -6   1   4    0.90    1.20
   6  -1   4    0.80    1.30
   6  -1   4    1.70    1.20
  -6  -1  -4    3.50    1.30
  -6   1   4    1.20    1.10
   6  -1   4    1.80    1.10
  -6   1   4    1.30    1.20
  -6   1   4    3.00    1.30
  -6   1   4    1.50    1.60
   6  -1   4    4.40    1.90
  -6   1   4    3.10    1.20
  -6  -1  -4    2.90    1.30
   6  -1   4    1.70    1.50
   6  -1   4    5.30    2.20
  -6   1   4    3.50    1.30
   6   1  -4    1.90    1.20
   6   1   4    1.70    1.10
  -6   1  -4    1.10    1.20
   6   1   4    1.60    1.50
  -6  -1   4    1.90    1.20
  -6  -1   4    5.40    1.40
   6   1   4    0.90    1.20
  -6  -1   4    1.80    1.30
   6  -1  -4    2.40    1.20
  -6  -1   4    0.90    1.40
   6   1   4    0.80    1.60
   6   1   4    4.30    1.50
   6   1   4    2.90    1.80
  -6  -1   4    3.50    1.30
  -6  -1   4    2.40    1.60
   6   1   4    1.90    1.30
  -6   1  -4    2.90    1.20
  -6  -1   4    1.00    1.40
   6   1   4    2.00    1.30
  -6  -1   4    0.30    1.10
  -6   1   5    1.40    1.20
   6  -1   5    2.30    2.00
   6   1  -5    1.80    1.20
  -6   1   5   -0.50    1.30
  -6   1   5    0.80    1.10
  -6   1   5   -0.10    1.20
  -6   1   5   -0.80    1.20
  -6   1   5    0.80    1.20
   6  -1   5   -0.70    1.50
  -6   1   5    1.60    1.20
  -6  -1  -5    0.70    1.20
   6  -1   5    0.30    1.40
   6  -1   5    1.60    1.50
  -6   1   5   -0.50    1.80
   6  -1   5    2.00    1.50
   6  -1  -5    1.60    1.30
  -6  -1   5   -0.70    1.20
  -6  -1   5   -0.80    1.60
   6   1   5    0.80    1.50
  -6  -1   5   -0.70    1.10
  -6  -1   5    1.30    1.10
   6   1   5    4.00    1.60
  -6   1  -5    0.50    1.20
   6   1   5    1.50    1.40
  -6  -1   5    0.60    1.30
   6   1   5    0.30    1.80
   6   1   5    2.90    1.50
  -6  -1   5    1.40    1.30
  -6  -1   5   -0.80    1.50
   6  -1   6    8.90    1.90
   6  -1   6   12.70    2.70
   6  -1   6   13.20    2.00
  -6   1   6   10.20    1.50
  -6   1   6    8.40    2.40
  -6   1   6   10.40    1.70
   6  -1   6    8.20    1.80
   6  -1   6   12.50    2.10
  -6   1   6   11.50    1.70
  -6   1   6   10.50    1.70
  -6   1   6   14.00    1.70
   6   1   6   10.10    1.90
  -6  -1   6    8.90    1.70
  -6  -1   6   12.50    1.90
  -6  -1   6   12.30    1.80
   6   1   6   13.50    2.70
   6   1   6    8.80    2.00
   6   1   6   10.80    1.90
  -6  -1   6    8.80    2.40
  -6  -1   6   12.30    1.90
  -6  -1   6   12.50    1.70
  -6  -1   6   11.10    1.60
   6   1   6   11.90    1.90
   6  -1   7    7.50    2.00
  -6   1   7    3.80    1.50
   6  -1   7    5.60    2.60
  -6   1   7    7.80    1.40
  -6   1   7    6.30    1.70
  -6   1   7    7.00    1.30
  -6   1   7    7.70    2.70
  -6   1   7    7.20    1.70
   6  -1   7    5.90    1.80
   6  -1   7    6.60    1.80
   6  -1   7    4.50    1.80
   6   1   7    6.20    1.90
   6   1   7    5.80    2.60
   6   1   7   10.00    1.80
  -6  -1   7    7.10    1.70
  -6  -1   7    6.30    1.30
  -6  -1   7    7.70    1.80
  -6  -1   7    6.80    1.60
   6   1   7    7.70    2.00
  -6  -1   7    6.00    1.50
   6   1   7    9.70    1.80
  -6  -1   7    3.00    2.40
   6  -1   8   13.40    2.40
   6  -1   8   14.50    2.30
  -6   1   8   17.40    2.00
   6  -1   8   24.40    3.60
  -6   1   8   15.70    2.10
  -6   1   8    9.10    3.10
   6  -1   8   15.60    2.20
   6  -1   8   20.10    2.20
  -6  -1   8   17.30    2.00
   6   1   8   16.20    2.20
  -6  -1   8   17.40    2.00
   6   1   8   21.20    2.20
  -6  -1   8   12.10    2.10
   6   1   8   17.00    3.40
   6   1   8   16.00    2.40
   6   1   8   18.10    2.20
  -6  -1   8   19.90    3.50
   6  -1   9    6.30    2.20
  -6   1   9    6.20    1.80
  -6   1   9    7.20    1.60
   6  -1   9    7.30    1.80
  -6   1   9    7.90    3.30
   6  -1   9    9.60    2.00
   6  -1   9   10.90    3.20
   6  -1   9    6.10    1.70
   6   1   9    5.50    2.10
  -6  -1   9    8.90    3.30
  -6  -1   9    4.40    1.80
  -6  -1   9    4.20    1.50
   6   1   9    7.00    3.20
   6   1   9    5.30    1.80
   6   1   9    3.80    1.60
  -6   1  10    4.40    1.80
   6  -1  10    6.20    2.30
  -6   1  10   -2.10    3.30
   6  -1  10    6.20    3.40
   6  -1  10    4.70    2.20
   6   1  10    6.40    3.30
  -6  -1  10   -1.10    1.70
  -6  -1  10    0.50    3.30
  -6  -1  10    3.60    1.40
   6   1  10    2.20    2.00
  -6   1  11   -1.10    1.80
   6  -1  11    1.10    3.60
  -6   1  11    6.10    4.00
   6  -1  11    2.00    2.00
   6  -1  11   -0.70    2.40
   6   1  11   -0.40    2.00
  -6  -1  11    2.20    2.00
  -6  -1  11   -1.90    3.60
   6   1  11    0.00    3.50
   6  -1  12    2.60    2.00
  -6   1  12   11.50    4.60
  -6   1  12    4.30    2.00
   6  -1  12    3.50    2.70
   6  -1  12    4.30    3.90
  -6  -1  12    6.60    2.20
   6   1  12    2.90    3.80
   6   1  12    5.00    1.90
  -6  -1  12    3.90    4.20
  -6   1  13    2.30    4.40
   6  -1  13    6.50    2.90
   6  -1  13    2.70    4.30
  -6   1  13    1.00    2.00
  -6  -1  13    6.80    2.30
   6   1  13   -2.80    3.90
  -6   1  14    5.70    2.30
   6  -1  14    2.30    3.00
  -6   1  14    4.10    5.00
   6  -1  14    3.70    4.80
   6   1  14    4.40    4.80
  -6  -1  14   10.40    2.40
   6   1  14    4.50    3.20
   6  -1  15    1.80    4.80
   6   1  15    3.80    4.70
   6  -1  16    9.10    5.50
   6   1  16    4.60    5.20
  -7   1   0  376.06   18.20
  -7  -1   0  365.06   18.10
   7  -1   0  400.56   18.20
  -7   1   0  375.26   18.20
  -7   1   0  416.46   18.20
  -7  -1   0  389.06   18.20
   7  -1   0  398.76   18.30
   7   1   0  384.16   18.20
  -7  -1   0  417.66   18.20
   7   1   0  412.66   18.30
   7  -1   0  394.16   18.20
   7  -1   1  327.17   14.30
  -7   1   1  309.07   14.20
  -7   1   1  291.37   14.00
  -7  -1  -1  291.57   14.20
   7  -1   1  321.87   14.30
  -7  -1  -1  305.47   14.30
  -7   1   1  317.67   14.30
   7   1  -1  291.67   14.20
  -7  -1  -1  295.37   14.20
   7  -1   1  303.47   14.20
  -7   1   1  312.67   14.20
   7   1  -1  305.97   14.20
   7  -1  -1  313.67   14.20
   7   1   1  301.07   14.30
  -7   1  -1  307.87   14.20
  -7  -1   1  289.27   14.20
   7   1   1  291.87   14.20
  -7   1  -1  309.87   14.20
  -7  -1   1  265.37   14.10
   7  -1  -1  290.97   14.20
  -7  -1   1  296.27   14.00
  -7  -1   1  294.47   14.20
  -7   1  -1  304.47   14.20
  -7   1   2  337.87   16.60
  -7  -1  -2  373.06   16.80
  -7   1   2  363.26   16.60
  -7  -1  -2  332.57   16.60
  -7   1   2  365.56   16.70
   7   1  -2  342.57   16.60
   7  -1   2  360.96   16.80
  -7   1   2  357.86   16.40
   7  -1   2  388.16   16.80
  -7   1   2  351.26   16.40
   7   1  -2  363.16   16.70
  -7   1   2  317.47   16.90
   7  -1   2  367.46   16.70
  -7   1   2  376.66   16.70
   7  -1  -2  370.86   16.70
  -7  -1   2  322.47   16.60
   7  -1  -2  356.76   16.60
  -7  -1   2  335.27   16.40
  -7  -1   2  371.06   16.70
  -7   1  -2  376.76   16.70
   7   1   2  356.66   16.50
  -7  -1   2  338.67   16.80
  -7   1  -2  370.66   16.70
  -7  -1   2  364.06   16.60
  -7  -1   2  367.46   16.60
   7   1   2  361.86   16.70
   7   1   2  368.86   16.80
  -7  -1   2  359.26   16.40
   7   1  -3  340.27   15.90
   7  -1   3  356.66   16.10
  -7   1   3  347.37   15.90
   7  -1   3  346.57   16.00
   7  -1   3  336.07   15.80
  -7   1   3  324.37   15.60
  -7  -1  -3  341.27   16.00
  -7   1   3  360.76   16.00
   7  -1   3  326.57   15.70
  -7   1   3  330.27   15.60
   7  -1   3  360.36   16.10
   7  -1   3  344.77   15.90
  -7   1   3  307.97   16.30
   7   1  -3  349.57   16.00
  -7  -1  -3  350.26   16.00
  -7   1   3  347.17   16.00
  -7   1   3  335.17   15.90
   7   1   3  355.36   16.10
  -7  -1   3  338.67   15.60
  -7   1  -3  365.06   16.00
  -7   1  -3  323.77   15.90
  -7  -1   3  341.37   15.90
   7   1   3  319.07   15.90
  -7  -1   3  383.46   16.10
  -7  -1   3  361.06   16.00
   7  -1  -3  350.66   15.90
   7   1   3  330.57   15.80
  -7  -1   3  335.97   15.70
   7   1   3  345.07   16.10
   7   1   3  343.37   15.70
   7  -1  -3  318.47   15.90
  -7  -1   3  316.17   16.10
   7  -1   4  400.36   18.40
   7   1  -4  394.46   18.30
  -7   1   4  383.86   17.70
   7  -1   4  419.36   18.50
   7  -1   4  401.96   18.10
  -7   1   4  373.86   18.20
  -7   1   4  415.06   18.30
  -7   1   4  363.76   18.70
   7  -1   4  380.96   18.00
  -7  -1  -4  422.56   18.40
  -7   1   4  422.96   18.30
  -7   1   4  393.26   18.20
  -7   1   4  357.86   17.70
   7  -1   4  402.16   18.30
   7  -1   4  371.76   18.80
  -7   1   4  398.36   18.20
   7  -1  -4  394.46   18.20
   7   1   4  385.86   18.00
   7   1   4  397.46   18.40
  -7  -1   4  370.66   17.80
   7   1   4  417.56   18.50
  -7  -1   4  412.06   18.30
   7   1   4  361.06   18.70
   7   1   4  380.76   17.90
   7   1   4  392.46   18.20
  -7   1  -4  403.86   18.30
  -7  -1   4  382.06   18.60
  -7  -1   4  407.56   18.20
  -7  -1   4  374.56   17.70
  -7  -1   4  419.36   18.40
  -7  -1   4  417.56   18.20
  -7  -1   4  416.86   18.30
   7   1  -5  522.65   23.50
   7  -1   5  469.55   24.00
   7  -1   5  546.95   23.70
   7  -1   5  513.35   23.60
   7  -1   5  485.05   23.00
  -7   1   5  479.85   24.00
   7  -1   5  546.05   23.60
  -7   1   5  549.74   23.50
  -7   1   5  522.85   23.40
  -7   1   5  523.85   23.30
  -7  -1  -5  520.65   23.60
  -7   1   5  522.75   23.40
   7  -1   5  531.35   23.50
   7  -1   5  492.15   23.00
  -7   1   5  505.85   23.40
  -7   1  -5  530.65   23.60
   7   1   5  538.25   23.70
   7   1   5  498.75   23.00
   7  -1  -5  479.35   23.50
   7   1   5  485.45   23.50
   7   1   5  471.95   24.00
   7   1   5  509.85   23.40
  -7  -1   5  493.95   23.30
   7   1   5  494.95   23.00
  -7  -1   5  546.75   23.50
  -7  -1   5  511.25   23.50
  -7  -1   5  502.85   24.00
   7   1   5  553.54   23.60
  -7  -1   5  496.55   23.30
  -7  -1   5  554.14   23.50
   7  -1   6  299.77   14.60
   7  -1   6  315.07   14.80
  -7   1   6  308.27   14.50
   7  -1   6  289.87   15.30
  -7   1   6  317.37   14.50
  -7   1   6  298.67   14.30
  -7   1   6  299.07   14.30
   7  -1   6  313.77   14.60
   7  -1   6  303.47   14.50
  -7   1   6  304.97   14.30
  -7   1   6  276.17   15.20
  -7  -1   6  323.37   14.60
  -7  -1   6  314.37   14.30
  -7  -1   6  307.77   15.20
   7   1   6  298.97   14.70
  -7  -1   6  309.17   14.30
   7   1   6  307.37   14.50
   7   1   6  303.77   14.60
   7   1   6  292.77   15.20
  -7  -1   6  313.67   14.50
  -7  -1   6  321.17   14.50
   7   1   6  309.47   14.50
   7  -1   7  476.85   20.40
   7  -1   7  412.26   21.10
   7  -1   7  461.95   20.60
   7  -1   7  450.25   20.30
   7  -1   7  436.16   20.30
  -7   1   7  417.76   19.90
  -7   1   7  443.46   20.00
  -7   1   7  419.86   20.10
  -7   1   7  436.76   20.20
  -7   1   7  456.55   20.30
  -7   1   7  420.76   21.20
  -7  -1   7  444.76   20.00
  -7  -1   7  459.85   20.30
   7   1   7  433.86   20.20
  -7  -1   7  437.86   20.00
   7   1   7  457.85   20.40
  -7  -1   7  435.96   20.20
   7   1   7  441.06   20.50
  -7  -1   7  421.46   20.10
   7   1   7  422.66   21.10
  -7  -1   7  409.66   21.00
   7   1   7  439.46   20.30
   7  -1   8  240.38   13.10
   7  -1   8  252.27   12.00
   7  -1   8  244.48   12.00
  -7   1   8  229.48   11.90
  -7   1   8  245.58   11.90
  -7   1   8  245.38   11.60
   7  -1   8  253.57   12.10
  -7   1   8  242.98   11.70
   7  -1   8  257.07   12.30
  -7   1   8  260.87   13.50
  -7  -1   8  229.88   11.50
  -7  -1   8  257.87   12.10
   7   1   8  250.97   12.00
   7   1   8  253.37   12.00
  -7  -1   8  242.18   13.20
   7   1   8  244.78   11.90
  -7  -1   8  246.68   11.80
  -7  -1   8  238.98   11.90
   7   1   8  249.58   12.30
   7   1   8  250.57   13.20
  -7  -1   8  267.67   11.70
   7  -1   9  176.18    8.80
   7  -1   9  174.38    8.80
  -7   1   9  179.68   10.70
  -7   1   9  177.58    8.70
   7  -1   9  183.78    8.90
   7  -1   9  158.18    9.20
  -7   1   9  181.88    8.90
   7  -1   9  167.08    9.30
   7  -1   9  169.68   10.20
  -7  -1   9  179.48    8.70
   7   1   9  161.58   10.10
   7   1   9  167.48    9.20
   7   1   9  175.08    8.90
   7   1   9  159.58    8.70
  -7  -1   9  178.88    9.00
  -7  -1   9  193.38   10.70
   7   1   9  174.08    8.70
  -7   1  10  182.88    8.90
   7  -1  10  179.68    9.80
   7  -1  10  187.58   10.90
  -7   1  10  179.48   11.10
   7  -1  10  172.28    8.90
  -7   1  10  173.78    9.20
   7  -1  10  175.98    9.00
   7  -1  10  179.48    9.60
   7   1  10  182.78    9.00
   7   1  10  183.78    9.60
  -7  -1  10  176.58    8.90
   7   1  10  193.28   11.10
   7   1  10  184.78    9.00
  -7  -1  10  183.28   11.30
  -7  -1  10  184.68    9.30
  -7   1  11   69.59    4.80
   7  -1  11   63.29    5.20
  -7   1  11   64.79    6.90
   7  -1  11   67.49    5.20
   7  -1  11   54.79    6.30
   7   1  11   51.69    6.20
  -7  -1  11   63.69    6.80
  -7  -1  11   70.99    4.90
   7   1  11   72.29    5.00
   7  -1  12   74.39    7.90
   7  -1  12   95.89    6.70
   7  -1  12  100.19    5.90
  -7   1  12   99.89    5.90
  -7   1  12   80.99    8.20
  -7  -1  12   92.19    5.90
   7   1  12   85.69    5.80
   7   1  12   83.09    7.80
  -7  -1  12   92.99    8.40
   7  -1  13   29.30    5.60
  -7   1  13   22.90    5.80
   7  -1  13   37.90    4.20
  -7   1  13   30.10    3.30
  -7  -1  13   27.60    3.40
   7   1  13   25.80    5.40
  -7  -1  13   25.20    5.50
   7  -1  14   32.70    6.00
  -7   1  14   33.00    6.30
   7  -1  14   31.60    4.90
  -7   1  14   35.80    4.50
  -7  -1  14   31.70    4.10
   7   1  14   32.90    5.30
   7   1  14   30.80    5.90
   7  -1  15   17.50    5.70
   7   1  15   23.70    6.00
   7  -1  16   21.00    6.10
   7   1  16   17.00    5.70
   8   1   0    1.00    1.50
   8   1   0    0.40    1.40
  -8  -1   0    0.30    1.50
   8  -1   0    0.30    1.60
  -8   1   0   -0.30    1.50
   8  -1   0    0.10    1.50
   8  -1   0   -0.30    1.50
  -8  -1   0    0.50    1.50
  -8  -1   0   -0.70    1.50
  -8   1   0    1.50    1.60
  -8   1   0    1.60    1.50
   8  -1   1    1.50    1.60
  -8  -1  -1    0.10    1.50
   8  -1   1    1.60    1.70
  -8   1   1    2.20    1.50
   8   1  -1    1.70    1.60
   8  -1   1    1.40    1.60
  -8  -1  -1    4.00    1.60
   8   1  -1   -0.70    1.80
  -8   1   1    0.50    1.60
  -8   1   1   -0.30    1.50
  -8  -1  -1    1.10    1.50
   8   1  -1    2.00    1.50
  -8   1   1    3.40    1.60
   8  -1  -1    1.90    1.60
  -8  -1   1    2.20    1.60
   8  -1  -1   -0.70    1.50
   8   1   1    0.00    1.70
   8   1   1    4.30    1.80
  -8   1  -1    2.70    1.70
  -8  -1   1    2.20    1.60
  -8  -1   1    4.80    1.60
  -8   1  -1    2.50    1.60
  -8   1  -1    2.40    1.50
   8   1   1    2.30    1.70
  -8  -1   1    1.30    1.50
  -8   1   2   21.00    2.90
  -8   1   2   22.40    2.50
   8   1  -2   16.40    2.30
  -8  -1  -2   18.30    2.40
  -8  -1  -2   17.60    2.30
   8  -1   2   22.00    2.40
  -8   1   2   19.30    2.20
   8  -1   2   16.90    2.40
   8  -1   2   19.20    2.50
   8  -1   2   25.40    3.50
   8   1  -2   22.80    2.50
  -8   1   2   16.50    2.10
  -8   1   2   21.10    2.40
   8  -1   2   17.00    2.40
  -8   1   2   13.20    2.10
  -8   1   2   21.30    2.40
  -8  -1   2   16.20    2.00
  -8  -1   2   20.90    2.30
  -8  -1   2   17.30    2.30
   8  -1  -2   17.60    2.20
  -8  -1   2   22.40    2.30
   8   1   2   20.00    3.10
   8  -1  -2   15.30    2.20
   8   1   2   17.00    2.20
  -8  -1   2   11.70    2.30
   8   1   2   16.00    2.30
   8   1   2   18.60    2.50
  -8  -1   2   17.10    2.30
  -8   1  -2   22.70    2.50
  -8   1  -2   15.40    2.20
  -8   1   3   70.29    4.60
   8  -1   3   73.19    4.70
  -8   1   3   64.79    4.60
   8   1  -3   63.69    4.40
  -8   1   3   75.29    4.60
   8  -1   3   70.29    4.50
  -8  -1  -3   69.69    4.70
  -8   1   3   58.69    4.80
  -8   1   3   66.49    4.10
   8  -1   3   68.79    4.80
   8  -1   3   69.99    4.80
  -8  -1  -3   70.79    4.60
  -8   1   3   72.29    4.20
  -8   1   3   67.79    4.40
   8  -1   3   70.09    4.20
   8   1   3   81.79    4.60
  -8  -1   3   67.59    4.10
  -8  -1   3   61.19    4.70
  -8  -1   3   68.89    4.10
  -8  -1   3   68.69    4.40
   8   1   3   70.09    4.60
  -8  -1   3   74.29    4.70
   8   1   3   64.39    4.70
  -8  -1   3   67.19    4.60
  -8   1  -3   67.89    4.40
  -8   1  -3   68.19    4.50
   8   1   3   72.89    4.30
   8  -1  -3   64.49    4.40
  -8   1   4   29.10    2.90
   8   1  -4   32.60    3.10
  -8   1   4   30.50    2.90
  -8   1   4   34.80    2.60
  -8   1   4   28.90    2.80
  -8  -1  -4   34.30    3.10
  -8   1   4   35.30    3.00
   8  -1   4   31.70    2.80
   8  -1   4   26.90    3.00
   8  -1   4   38.40    3.30
   8  -1   4   26.80    2.60
  -8   1   4   31.00    2.40
   8  -1   4   31.40    3.20
   8  -1   4   29.10    3.10
  -8   1   4   37.50    3.00
  -8   1   4   30.10    3.50
  -8  -1   4   28.10    2.80
  -8  -1   4   33.20    3.00
   8   1   4   33.50    3.30
  -8   1  -4   37.40    3.20
  -8  -1   4   34.80    3.00
   8   1   4   31.20    2.60
   8   1   4   35.00    3.80
  -8  -1   4   34.50    3.30
   8   1   4   29.20    2.80
  -8  -1   4   32.70    3.10
   8   1   4   31.40    3.00
  -8  -1   4   25.10    2.30
   8   1   4   32.00    3.10
   8  -1  -4   38.40    3.10
  -8  -1   4   24.00    2.30
  -8  -1   4   30.90    3.30
   8  -1   5   38.10    3.50
  -8  -1  -5   35.50    3.30
  -8   1   5   37.40    3.00
  -8   1   5   28.20    2.90
  -8   1   5   33.30    3.80
  -8   1   5   36.70    3.20
   8  -1   5   39.70    4.10
   8  -1   5   34.90    3.40
   8  -1   5   35.80    2.80
  -8   1   5   41.60    3.20
   8  -1   5   33.70    2.80
   8  -1   5   33.10    3.30
  -8   1   5   40.40    3.30
   8  -1   5   32.90    3.30
   8   1   5   31.90    2.70
   8   1   5   30.00    2.60
  -8  -1   5   37.10    3.20
   8   1   5   38.30    3.20
  -8   1  -5   31.00    3.20
   8   1   5   37.10    3.40
   8   1   5   36.70    3.40
  -8  -1   5   32.80    3.00
  -8  -1   5   33.40    3.80
  -8  -1   5   40.60    3.40
  -8  -1   5   33.80    3.10
   8   1   5   36.30    4.00
  -8  -1   5   33.30    2.90
  -8   1   6   18.10    2.20
  -8   1   6   17.90    2.30
  -8   1   6   18.90    2.50
  -8   1   6   13.10    3.20
  -8   1   6   19.30    2.30
  -8   1   6   18.90    2.50
   8  -1   6   16.10    2.70
   8  -1   6   18.60    2.70
   8  -1   6   23.80    3.60
   8  -1   6   17.20    2.80
   8  -1   6   16.60    2.70
  -8  -1   6   19.30    2.40
   8   1   6   20.70    2.60
  -8  -1   6   17.50    2.30
  -8  -1   6   19.30    3.30
   8   1   6   16.60    3.30
   8   1   6   21.80    2.80
  -8  -1   6   20.10    2.60
  -8  -1   6   20.50    2.70
   8   1   6   21.10    2.70
  -8  -1   6   20.00    2.50
   8  -1   7   44.80    4.20
   8  -1   7   45.80    4.20
  -8   1   7   50.89    3.50
  -8   1   7   54.09    4.00
  -8   1   7   50.19    4.10
  -8   1   7   45.00    3.80
   8  -1   7   44.20    3.90
   8  -1   7   55.29    5.20
  -8   1   7   46.30    4.90
   8  -1   7   46.90    3.90
   8  -1   7   47.60    4.20
  -8   1   7   52.69    3.80
   8   1   7   55.79    4.20
   8   1   7   51.09    4.30
  -8  -1   7   46.80    3.80
   8   1   7   45.80    4.00
  -8  -1   7   41.40    4.70
  -8  -1   7   57.29    4.20
   8   1   7   49.40    4.10
  -8  -1   7   50.89    3.60
  -8  -1   7   48.90    4.00
   8   1   7   52.59    5.20
  -8  -1   7   49.99    3.80
   8  -1   8   13.40    2.50
   8  -1   8   13.40    2.80
   8  -1   8    9.70    2.70
  -8   1   8    8.30    2.30
  -8   1   8   10.80    2.10
  -8   1   8    6.90    2.20
   8  -1   8   12.70    2.40
  -8   1   8   10.20    2.10
   8  -1   8    9.70    3.40
  -8   1   8    4.50    3.20
  -8   1   8   11.70    1.70
   8  -1   8    9.90    2.70
  -8  -1   8   12.80    2.10
   8   1   8    9.30    2.50
   8   1   8   11.30    3.50
  -8  -1   8    8.70    2.30
   8   1   8    7.00    2.30
  -8  -1   8   11.10    1.80
  -8  -1   8   10.70    3.40
  -8  -1   8    7.70    2.10
   8   1   8   17.00    2.90
   8   1   8   13.20    2.50
  -8  -1   8    9.00    2.40
  -8   1   9   66.19    4.70
  -8   1   9   64.69    4.90
  -8   1   9   67.09    4.50
   8  -1   9   66.59    5.00
   8  -1   9   74.79    5.60
   8  -1   9   66.09    6.20
  -8   1   9   69.69    4.20
   8  -1   9   71.19    5.30
  -8   1   9   63.19    6.40
   8  -1   9   71.79    4.90
   8  -1   9   68.49    5.50
  -8  -1   9   68.49    4.50
   8   1   9   69.79    4.70
   8   1   9   64.29    5.10
  -8  -1   9   65.69    6.30
  -8  -1   9   66.99    4.70
   8   1   9   75.29    5.50
   8   1   9   69.09    4.80
  -8  -1   9   66.49    4.30
  -8  -1   9   59.69    4.80
   8   1   9   70.69    6.40
   8  -1  10    2.10    2.50
   8  -1  10    3.40    2.10
   8  -1  10   -0.60    2.20
  -8   1  10    1.80    2.20
   8  -1  10    3.30    2.70
  -8   1  10    3.50    1.80
   8  -1  10    2.40    3.40
  -8   1  10   -0.60    3.60
   8   1  10    1.90    2.30
  -8  -1  10    5.20    2.00
  -8  -1  10    2.70    3.80
   8   1  10    3.90    3.50
  -8  -1  10    2.20    2.20
   8   1  10    2.00    2.10
   8   1  10    0.20    2.50
  -8   1  11    4.70    1.70
  -8   1  11    2.80    4.00
   8  -1  11   -0.50    3.60
  -8   1  11    0.20    2.30
   8  -1  11    3.60    2.70
   8  -1  11    6.40    3.10
   8   1  11    3.70    2.70
   8   1  11    2.50    3.80
  -8  -1  11    1.30    1.70
  -8  -1  11    5.10    4.30
  -8  -1  11    6.30    2.40
  -8   1  12    7.00    2.50
   8  -1  12    4.60    3.10
  -8   1  12   10.40    5.00
   8  -1  12    4.50    2.60
   8  -1  12    7.20    4.50
  -8  -1  12    5.20    2.60
   8   1  12    8.20    2.70
  -8  -1  12    8.20    4.70
   8   1  12    6.10    4.40
  -8   1  13   -1.30    4.60
  -8   1  13    1.70    2.50
   8  -1  13   -3.20    3.20
   8  -1  13    7.00    4.60
  -8  -1  13   -3.30    2.50
  -8  -1  13   -0.30    4.80
   8   1  13    3.40    3.40
   8   1  13   -1.80    4.00
  -8   1  14    2.80    5.30
   8  -1  14    3.50    4.80
   8   1  14    8.30    5.00
   8  -1  15    1.20    4.70
   8   1  15    7.50    5.00
   9  -1   0  799.32   36.20
  -9  -1   0  772.82   36.20
  -9   1   0  810.12   36.20
  -9  -1   0  781.82   36.20
   9  -1   0  813.32   36.20
   9   1   0  785.32   36.20
   9   1   0  850.91   36.30
  -9   1   0  772.42   36.10
  -9   1   0  771.22   36.10
  -9  -1   0  814.12   36.20
  -9   1   1  406.76   18.40
  -9  -1  -1  379.96   18.40
   9  -1   1  404.86   18.50
   9  -1   1  355.36   18.30
   9  -1   1  396.06   18.50
  -9   1   1  412.96   18.40
  -9   1   1  383.06   18.40
   9   1  -1  386.36   18.40
  -9   1   1  392.46   18.20
  -9  -1  -1  391.06   18.40
   9   1  -1  392.66   18.50
   9   1   1  416.76   18.60
   9  -1  -1  380.76   18.40
   9  -1  -1  380.26   18.40
  -9  -1   1  368.76   18.40
  -9   1  -1  339.87   18.20
   9   1   1  414.96   18.60
  -9  -1   1  400.96   18.20
  -9   1  -1  414.76   18.50
  -9  -1   1  382.46   18.30
  -9  -1   1  390.36   18.40
  -9  -1  -2  415.56   18.60
   9  -1   2  399.06   18.60
   9  -1   2  401.26   18.60
  -9   1   2  397.06   18.20
  -9   1   2  389.56   19.10
  -9   1   2  400.86   18.50
   9  -1   2  407.76   18.50
  -9   1   2  426.66   18.60
   9   1  -2  412.06   18.60
   9  -1   2  396.26   18.60
  -9  -1  -2  393.56   18.60
  -9   1   2  359.56   18.80
  -9   1   2  401.86   18.50
  -9  -1   2  364.06   18.60
   9   1   2  395.66   18.60
  -9  -1   2  397.36   18.50
   9   1   2  392.76   18.70
  -9  -1   2  378.06   18.20
   9   1   2  404.36   18.40
   9  -1  -2  397.16   18.50
  -9  -1   2  359.16   18.40
  -9   1  -2  380.16   18.50
  -9  -1   2  384.96   18.50
  -9   1  -2  366.66   18.50
  -9  -1  -3  401.16   20.40
  -9   1   3  409.26   20.90
   9  -1   3  452.25   20.60
   9  -1   3  450.85   20.40
   9  -1   3  408.06   20.60
  -9   1   3  416.16   20.10
  -9   1   3  448.46   20.50
  -9   1   3  444.06   20.50
  -9   1   3  393.76   20.40
   9  -1   3  491.15   20.70
  -9   1   3  481.55   20.60
  -9   1   3  451.75   20.10
   9   1  -3  467.85   20.60
  -9  -1   3  442.86   20.40
  -9  -1   3  422.46   20.50
   9  -1  -3  430.86   20.40
  -9  -1   3  406.16   20.30
  -9  -1   3  419.36   20.10
  -9  -1   3  463.25   20.60
   9   1   3  450.95   20.30
  -9  -1   3  412.86   20.70
  -9  -1   3  428.56   20.10
   9   1   3  442.66   20.70
   9   1   3  455.05   20.60
  -9   1  -3  457.15   20.60
   9  -1   4   89.49    6.30
   9  -1   4  104.99    6.20
  -9  -1  -4  109.79    6.20
  -9   1   4  108.09    6.20
  -9   1   4  100.59    6.10
  -9   1   4   93.69    5.90
  -9   1   4   99.49    5.30
   9   1  -4  102.59    6.10
   9  -1   4  100.69    5.70
   9  -1   4  108.39    6.00
  -9   1   4   89.99    5.40
   9  -1   4  100.59    6.30
  -9   1   4   88.99    6.40
   9  -1   4  107.79    6.50
   9   1   4   99.79    6.20
  -9  -1   4   99.59    6.10
  -9  -1   4   99.69    5.50
  -9  -1   4  116.49    6.40
   9   1   4   92.59    5.60
  -9   1  -4   95.69    6.10
  -9  -1   4   99.09    5.40
  -9  -1   4  106.29    6.00
   9   1   4  109.19    6.60
  -9  -1   4  100.09    6.50
   9   1   4  101.19    6.00
   9   1   4  104.09    6.10
   9  -1  -4   97.19    6.00
  -9  -1   4  112.89    6.20
   9   1   4   98.89    6.80
  -9  -1   4   97.09    5.40
  -9   1   5    6.50    1.90
   9  -1   5    3.90    2.30
   9  -1   5    5.60    2.30
   9  -1   5    1.40    1.80
   9  -1   5    3.40    1.70
  -9  -1  -5    1.50    2.00
   9  -1   5    3.10    2.40
  -9   1   5    4.20    2.60
  -9   1   5    5.90    2.20
   9  -1   5    1.80    2.60
   9  -1   5    4.30    2.10
  -9   1   5    5.80    2.00
  -9   1   5   -1.30    1.60
   9   1   5    1.40    2.00
  -9  -1   5    7.20    2.60
  -9  -1   5    3.40    1.90
   9   1   5    4.30    2.20
   9   1   5    3.70    1.60
  -9  -1   5    3.50    1.80
   9   1   5    7.10    2.80
  -9   1  -5    0.30    1.80
   9   1   5   -0.30    2.20
  -9  -1   5    1.50    2.10
  -9  -1   5    5.80    2.20
   9  -1   6   28.10    3.40
  -9   1   6   21.60    2.80
  -9   1   6   28.30    2.80
   9  -1   6   26.00    2.40
   9  -1   6   25.20    3.40
   9  -1   6   22.80    2.90
  -9   1   6   25.90    3.10
   9  -1   6   26.80    4.00
   9  -1   6   25.80    3.40
  -9   1   6   23.40    2.90
  -9   1   6   22.30    3.00
   9  -1   6   21.60    2.10
  -9   1   6   27.00    3.90
   9   1   6   29.70    3.40
  -9  -1   6   23.50    3.00
   9   1   6   28.00    3.30
  -9  -1   6   25.00    3.10
  -9  -1   6   26.50    3.00
   9   1   6   23.90    3.80
  -9  -1   6   24.00    2.80
   9   1   6   25.50    3.40
  -9  -1   6   28.40    3.80
   9   1   6   24.40    2.30
   9  -1   7   19.80    3.00
   9  -1   7   16.80    3.30
   9  -1   7   17.30    2.90
   9  -1   7   21.80    3.90
  -9   1   7   20.30    2.70
  -9   1   7   11.10    2.60
  -9   1   7   20.00    3.80
  -9   1   7   21.30    2.70
  -9   1   7   20.10    2.90
   9  -1   7   21.50    3.20
  -9   1   7   16.80    2.40
   9   1   7   15.90    3.10
  -9  -1   7   20.70    2.90
   9   1   7   16.80    3.60
  -9  -1   7   17.50    2.60
  -9  -1   7   22.30    2.70
  -9  -1   7   17.70    2.80
   9   1   7   19.40    2.90
  -9  -1   7   16.10    3.60
  -9  -1   7   24.20    2.70
   9   1   7   19.80    3.00
  -9   1   8   -0.90    1.50
  -9   1   8    2.90    2.00
  -9   1   8   -0.70    2.20
   9  -1   8   -2.30    2.30
   9  -1   8    5.00    2.70
  -9   1   8   -2.40    3.00
  -9   1   8    0.50    1.90
   9  -1   8    4.10    2.50
   9  -1   8    0.70    3.10
  -9   1   8    0.00    2.10
   9  -1   8    4.70    2.70
  -9  -1   8    2.20    2.00
   9   1   8   -0.80    2.30
   9   1   8    2.80    2.30
  -9  -1   8    7.60    3.40
   9   1   8   -0.70    3.10
  -9  -1   8    1.30    2.20
   9   1   8    0.70    2.50
  -9  -1   8    0.70    1.60
  -9  -1   8   -1.50    1.90
  -9  -1   8    3.80    2.30
  -9   1   9   74.69    5.40
   9  -1   9   77.89    6.30
   9  -1   9   90.19    5.90
   9  -1   9   77.49    7.40
  -9   1   9   84.89    5.50
   9  -1   9   75.99    7.20
  -9   1   9   82.79    7.40
   9  -1   9   88.99    6.50
  -9   1   9   85.99    5.90
  -9   1   9   85.39    5.10
   9  -1   9   91.19    5.60
   9   1   9   85.89    5.60
   9   1   9   76.09    6.30
  -9  -1   9   88.59    6.00
  -9  -1   9   85.49    5.20
  -9  -1   9   88.49    7.40
   9   1   9   78.99    5.60
  -9  -1   9   74.89    5.50
  -9  -1   9   80.99    5.50
   9   1   9   85.59    7.40
   9   1   9   79.59    6.00
  -9   1  10    3.10    2.00
   9  -1  10    9.70    3.30
  -9   1  10    1.70    2.50
   9  -1  10    2.20    2.80
   9  -1  10    3.00    3.80
  -9   1  10   -0.70    3.90
   9  -1  10    0.90    2.50
   9  -1  10    7.80    2.80
  -9  -1  10    7.10    4.30
   9   1  10    9.40    4.00
   9   1  10    3.80    2.40
   9   1  10    5.10    2.90
  -9  -1  10   -0.90    2.10
   9   1  10    2.50    2.60
  -9  -1  10    5.00    2.60
  -9   1  11  128.69    7.30
  -9   1  11  111.19    6.40
   9  -1  11  114.79    7.90
   9  -1  11  113.89    9.20
   9  -1  11  111.09    6.80
   9  -1  11  115.89    7.70
  -9   1  11  110.69    9.20
   9  -1  11  109.59    6.70
   9   1  11  107.19    6.60
   9   1  11  110.99    7.50
  -9  -1  11  115.89    9.60
   9   1  11   94.49    8.70
   9   1  11  117.59    6.80
  -9  -1  11  115.29    7.30
  -9  -1  11  112.79    6.50
   9  -1  12   54.19    4.80
  -9   1  12   50.79    4.60
   9  -1  12   42.30    5.20
   9  -1  12   50.19    6.60
  -9   1  12   54.99    7.10
  -9  -1  12   54.69    7.10
   9   1  12   54.49    5.40
   9   1  12   50.29    6.70
  -9  -1  12   54.09    4.90
   9   1  12   57.19    4.90
   9  -1  13   50.89    5.40
  -9   1  13   46.20    7.10
   9  -1  13   54.09    7.20
  -9   1  13   55.39    4.80
  -9  -1  13   37.40    6.60
   9   1  13   43.50    5.40
  -9  -1  13   48.40    4.70
   9   1  13   46.30    6.70
   9  -1  14   65.09    7.80
  -9   1  14   60.99    8.00
   9   1  14   54.19    7.60
  -9  -1  14   49.40    7.40
  -9   1  15   64.49    8.40
   9  -1  15   56.89    7.70
   9   1  15   50.59    7.30
 -10  -1   0   -0.30    1.70
 -10  -1   0   -0.20    1.80
  10  -1   0    0.40    2.00
  10  -1   0    2.60    2.10
 -10   1   0    1.00    1.90
  10   1   0    1.50    1.90
  10   1   0   -1.50    2.00
 -10   1   0    0.60    1.70
 -10   1   1   15.00    2.40
 -10   1   1   20.40    2.80
  10   1  -1   15.50    2.80
  10  -1   1   20.60    2.90
  10  -1   1   20.20    2.90
 -10   1   1   22.30    2.80
 -10   1   1   19.70    2.80
 -10  -1  -1   18.30    2.60
 -10  -1  -1   10.80    2.40
 -10   1  -1   21.40    2.90
 -10  -1   1   20.40    3.00
 -10  -1   1   15.10    2.70
 -10  -1   1   11.60    2.40
  10   1   1   15.60    2.80
 -10  -1   1   19.10    2.90
  10   1   1   18.70    2.70
 -10  -1   1   20.60    2.70
 -10   1  -1   17.80    2.70
  10  -1  -1   14.20    2.60
 -10   1   2    3.60    1.90
 -10   1   2    1.00    1.90
 -10  -1  -2    3.10    2.00
  10  -1   2    0.60    2.10
  10   1  -2    1.70    2.10
  10  -1   2    3.50    2.20
 -10   1   2    2.40    2.50
 -10   1   2    2.00    1.90
 -10   1   2    1.00    2.00
 -10  -1   2    3.00    1.90
 -10  -1   2    1.50    2.00
 -10  -1   2    4.00    2.00
 -10  -1   2    0.40    2.00
  10   1   2    4.30    2.30
 -10   1  -2    3.40    2.00
 -10  -1   2    1.20    2.10
  10   1   2    2.70    2.20
  10  -1  -2    0.20    2.00
  10  -1   3    4.90    2.30
 -10   1   3    3.70    1.80
 -10   1   3    6.40    2.10
  10  -1   3    1.90    2.10
 -10   1   3    5.30    2.20
  10  -1   3    5.30    2.40
 -10   1   3    6.00    2.70
  10  -1   3    6.00    2.40
 -10  -1  -3    5.20    2.20
  10   1  -3    4.20    2.20
 -10   1   3    2.60    1.90
 -10   1   3    2.60    1.80
 -10  -1   3    7.00    2.50
  10   1   3    2.20    2.30
  10   1   3   -1.00    2.20
 -10  -1   3    7.30    2.10
 -10   1  -3    4.80    2.20
 -10  -1   3    7.70    2.30
 -10  -1   3    4.80    1.90
 -10  -1   3    7.30    2.00
 -10  -1   3    7.10    2.10
  10   1   3    4.00    2.30
  10  -1  -3    1.50    2.10
  10  -1   4  102.59    6.00
 -10   1   4   86.19    6.00
  10  -1   4  109.29    6.60
  10  -1   4   94.49    6.20
 -10   1   4   95.69    6.00
  10  -1   4   91.69    6.30
 -10  -1  -4   96.19    6.10
  10   1  -4   93.19    6.00
 -10   1   4   91.89    5.20
 -10   1   4   90.59    5.30
 -10   1   4   91.49    5.90
 -10   1   4   98.59    6.30
 -10   1   4   87.39    6.60
 -10  -1   4   94.79    6.20
 -10  -1   4   96.79    5.40
 -10  -1   4   86.29    6.20
 -10   1  -4   89.69    6.10
 -10  -1   4   89.39    6.20
 -10  -1   4   82.49    5.70
 -10  -1   4   96.29    5.40
  10  -1  -4   90.09    5.90
  10   1   4   93.69    6.00
  10   1   4   97.89    6.50
 -10  -1   4   99.29    6.10
  10   1   4   88.69    6.20
 -10  -1  -5   30.30    3.40
  10  -1   5   27.30    4.10
  10  -1   5   32.00    3.70
 -10   1   5   27.40    3.20
  10  -1   5   34.30    3.70
  10  -1   5   28.10    3.10
 -10   1   5   29.30    3.30
 -10   1   5   29.70    3.50
  10  -1   5   39.50    4.00
  10  -1   5   31.60    2.90
 -10   1   5   32.70    3.70
 -10   1   5   24.50    4.00
 -10   1  -5   30.60    3.40
 -10  -1   5   24.30    3.80
 -10  -1   5   25.90    3.40
 -10  -1   5   30.30    3.30
  10   1   5   34.70    3.70
 -10  -1   5   31.00    3.50
  10   1   5   31.30    3.10
  10   1   5   26.80    4.10
  10   1   5   23.60    3.40
 -10  -1   5   26.60    3.10
  10   1   5   26.10    2.70
 -10   1   6   80.29    5.70
  10  -1   6   64.79    5.60
  10  -1   6   69.09    4.70
 -10   1   6   76.29    5.30
  10  -1   6   69.09    5.40
  10  -1   6   75.99    6.50
 -10   1   6   85.19    5.30
 -10   1   6   78.59    5.10
  10  -1   6   71.29    4.40
  10  -1   6   85.89    5.80
 -10   1   6   76.49    6.30
  10  -1   6   69.69    5.60
  10   1   6   76.39    6.40
 -10  -1   6   64.59    5.90
  10   1   6   69.69    4.40
  10   1   6   70.99    5.50
  10   1   6   79.09    6.00
  10   1   6   71.19    4.60
 -10  -1   6   70.89    5.40
 -10  -1   6   68.39    5.60
 -10  -1   6   74.99    5.60
 -10  -1   6   75.69    5.10
  10   1   6   65.39    5.50
 -10   1   7   32.80    4.80
  10  -1   7   32.40    4.10
 -10   1   7   38.20    3.40
 -10   1   7   38.90    3.70
  10  -1   7   32.20    3.90
  10  -1   7   34.00    4.10
 -10   1   7   28.50    3.50
 -10   1   7   40.20    4.00
  10  -1   7   33.70    4.00
  10  -1   7   35.50    4.80
  10   1   7   40.60    4.10
 -10  -1   7   32.00    3.60
 -10  -1   7   37.40    3.50
 -10  -1   7   42.40    4.20
 -10  -1   7   32.80    4.70
  10   1   7   41.60    5.10
 -10  -1   7   35.60    3.90
  10   1   7   31.50    4.00
  10   1   7   36.30    3.80
  10  -1   8    6.10    3.10
  10  -1   8    1.50    2.80
 -10   1   8   -1.70    2.10
  10  -1   8   -0.60    2.60
 -10   1   8    2.30    2.50
  10  -1   8    2.00    3.30
 -10   1   8    0.70    2.10
 -10   1   8    0.50    3.50
 -10   1   8    2.40    1.80
  10  -1   8    2.20    2.50
 -10   1   8    1.60    2.50
  10   1   8    3.50    2.90
 -10  -1   8   -0.10    2.10
 -10  -1   8    1.40    1.80
 -10  -1   8    2.90    2.60
 -10  -1   8    0.20    2.50
  10   1   8    1.30    2.50
 -10  -1   8   -0.50    3.40
 -10  -1   8   -0.50    2.20
  10   1   8    0.90    2.60
  10   1   8   -1.20    3.30
  10  -1   9   71.79    7.20
 -10   1   9   69.39    5.40
  10  -1   9   75.59    6.00
  10  -1   9   73.79    6.10
  10  -1   9   74.39    6.20
  10  -1   9   78.69    5.80
 -10   1   9   77.09    6.20
 -10   1   9   80.69    5.30
 -10   1   9   83.19    5.60
 -10   1   9   77.89    7.30
 -10  -1   9   84.09    6.20
  10   1   9   81.49    6.60
 -10  -1   9   75.69    5.80
 -10  -1   9   82.99    5.70
 -10  -1   9   76.69    7.20
 -10  -1   9   85.39    5.40
  10   1   9   71.89    5.60
  10   1   9   81.09    5.80
  10   1   9   73.99    7.20
  10  -1  10   -1.00    3.00
 -10   1  10    1.10    2.70
  10  -1  10    8.40    4.20
 -10   1  10   -2.70    2.30
 -10   1  10    0.70    4.00
 -10   1  10    0.90    2.10
  10  -1  10   -4.90    2.50
  10  -1  10    1.40    2.90
  10  -1  10   -4.30    3.10
  10   1  10    1.40    2.60
 -10  -1  10    2.50    4.00
 -10  -1  10    0.20    2.20
 -10  -1  10    0.90    2.10
  10   1  10   -1.30    2.90
 -10  -1  10    1.60    2.30
 -10  -1  10    2.20    2.70
  10   1  10   -2.90    3.90
 -10   1  11    8.30    4.70
 -10   1  11    0.70    2.10
  10  -1  11    1.50    2.90
  10  -1  11    1.40    3.20
 -10   1  11    4.40    2.80
  10  -1  11    6.50    2.70
  10  -1  11    2.80    3.50
  10  -1  11    7.50    4.20
  10   1  11   -1.50    3.40
  10   1  11    2.80    3.00
 -10  -1  11   -1.60    4.30
  10   1  11    5.00    4.20
 -10  -1  11    4.70    2.30
 -10  -1  11    5.40    3.00
  10   1  11    6.40    2.80
  10   1  11   -0.80    3.00
  10  -1  12   -0.80    3.60
 -10   1  12    3.00    5.10
  10  -1  12   -4.10    4.10
 -10   1  12   -3.00    2.70
  10   1  12   -7.40    3.40
 -10  -1  12   -3.60    4.50
 -10  -1  12   -1.40    2.80
  10   1  12   -4.00    4.10
  10  -1  13   -3.30    4.50
 -10   1  13    0.10    5.00
  10   1  13   -0.10    4.80
 -10  -1  13    3.60    5.30
 -10   1  14    1.70    5.60
  10  -1  14    0.80    4.90
 -10  -1  14   14.00    5.70
  10   1  14   10.70    5.30
  11  -1   0  127.69    7.80
 -11  -1   0  134.59    7.80
 -11   1   0  137.99    7.90
 -11  -1   0  133.69    7.90
  11   1   0  139.69    8.00
 -11   1   0  133.69    7.80
 -11   1   1  179.88    9.80
 -11  -1  -1  177.88    9.90
  11  -1   1  189.88   10.10
  11   1  -1  186.98   10.00
 -11   1   1  164.98    9.80
  11  -1   1  179.98   10.10
  11  -1  -1  200.98   10.10
  11   1   1  188.08   10.20
  11   1   1  184.68   10.00
 -11  -1   1  195.68   10.10
 -11   1  -1  185.18    9.90
 -11  -1   1  181.78   10.20
 -11  -1   1  185.38    9.90
 -11   1   2  129.79    8.30
 -11  -1  -2  137.39    8.30
  11   1  -2  148.69    8.40
  11  -1   2  152.88    8.70
 -11   1   2  160.48    8.50
 -11   1   2  152.78    8.10
  11  -1   2  150.18    8.40
 -11   1   2  151.08    8.20
 -11   1   2  143.99    8.90
 -11  -1   2  155.08    8.50
  11   1   2  161.98    8.80
  11   1   2  135.69    8.30
 -11  -1   2  146.79    8.20
 -11  -1   2  155.08    8.70
 -11  -1   2  153.28    8.10
 -11   1  -2  132.89    8.30
 -11  -1   2  146.79    8.60
  11  -1  -2  115.19    8.20
 -11   1   3  272.17   12.80
  11  -1   3  275.07   13.40
 -11   1   3  244.08   13.70
 -11   1   3  251.87   13.20
 -11   1   3  276.87   13.40
 -11   1   3  257.17   13.30
  11  -1   3  245.78   13.20
 -11  -1  -3  263.57   13.30
  11  -1   3  266.47   13.50
  11   1  -3  259.67   13.30
  11  -1  -3  232.58   13.10
 -11  -1   3  256.07   13.30
 -11  -1   3  268.57   13.40
  11   1   3  259.97   13.40
 -11   1  -3  277.77   13.40
 -11  -1   3  266.57   12.80
 -11  -1   3  261.17   13.50
  11   1   3  278.17   13.60
 -11  -1   3  250.17   13.10
  11   1   3  269.27   13.20
  11  -1   4  217.48   11.70
 -11   1   4  212.78   11.60
  11   1  -4  211.58   11.70
  11  -1   4  238.48   11.40
 -11   1   4  231.78   11.50
 -11   1   4  227.78   11.60
 -11   1   4  213.68   10.80
 -11   1   4  213.18   10.70
 -11  -1  -4  209.08   11.50
  11  -1   4  222.18   11.80
  11  -1   4  261.37   15.00
 -11   1   4  217.58   12.20
  11   1   4  235.68   11.80
 -11  -1   4  224.78   10.80
 -11  -1   4  237.48   11.70
  11   1   4  230.28   11.40
 -11  -1   4  217.08   11.90
 -11   1  -4  203.98   11.40
  11   1   4  221.98   11.90
 -11  -1   4  206.18   10.80
 -11  -1   4  209.08   11.40
 -11  -1   4  226.88   11.60
  11  -1  -4  207.88   12.20
 -11   1   5  211.78   11.90
 -11  -1  -5  226.28   12.10
  11  -1   5  227.58   12.90
  11  -1   5  241.18   12.40
 -11   1   5  237.48   12.20
 -11   1   5  236.88   12.20
  11  -1   5  240.08   12.50
 -11   1   5  218.38   12.70
  11  -1   5  231.08   11.90
 -11   1   5  244.68   12.10
  11  -1   5  238.38   11.80
  11  -1   5  251.17   12.60
 -11   1   5  230.38   11.00
  11   1   5  237.68   12.50
  11   1   5  239.68   13.00
  11   1   5  249.97   11.80
 -11  -1   5  246.28   12.30
 -11  -1   5  239.88   12.20
 -11  -1   5  231.38   11.90
 -11  -1   5  223.98   11.00
 -11  -1   5  229.98   12.60
  11   1   5  233.68   12.30
  11   1   5  215.08   11.40
 -11   1  -5  228.38   12.20
 -11  -1   5  240.68   12.20
 -11  -1   5  225.58   11.00
 -11   1   6  302.97   14.50
  11  -1   6  261.27   15.10
 -11   1   6  274.47   14.20
  11  -1   6  274.27   13.60
 -11   1   6  280.57   14.30
 -11   1   6  291.77   15.20
  11  -1   6  293.57   14.50
  11  -1   6  285.87   14.70
 -11   1   6  303.77   14.20
  11  -1   6  272.37   13.40
  11  -1   6  290.37   14.70
 -11  -1   6  296.77   14.40
  11   1   6  287.07   15.30
  11   1   6  280.17   13.50
 -11  -1   6  265.87   14.90
  11   1   6  272.27   13.40
  11   1   6  272.47   14.40
 -11  -1   6  295.27   14.10
 -11  -1   6  292.97   14.40
  11   1   6  272.37   14.70
 -11  -1   6  288.87   14.30
 -11   1   7  171.38    9.00
 -11   1   7  174.78    9.40
  11  -1   7  181.48    9.70
 -11   1   7  170.68   10.70
  11  -1   7  163.68    9.60
 -11   1   7  174.18    9.60
  11  -1   7  178.58   10.00
  11  -1   7  147.29   10.50
 -11   1   7  159.28    9.30
  11  -1   7  156.68    9.80
 -11  -1   7  154.28    9.20
  11   1   7  167.98   10.00
  11   1   7  160.68    9.60
 -11  -1   7  164.88    9.00
  11   1   7  170.98   10.60
 -11  -1   7  170.28    9.60
  11   1   7  161.28    9.40
 -11  -1   7  159.68   10.40
 -11  -1   7  154.78    9.50
 -11   1   8  186.88   10.60
  11  -1   8  218.68   12.30
  11  -1   8  202.68   11.40
  11  -1   8  215.48   11.50
  11  -1   8  196.28   10.80
 -11   1   8  200.98   10.90
 -11   1   8  186.88   10.70
  11  -1   8  204.08   10.90
 -11   1   8  194.08   10.20
 -11   1   8  194.58   12.30
  11   1   8  191.68   11.30
 -11  -1   8  190.58   10.80
  11   1   8  194.68   10.90
 -11  -1   8  202.78   12.10
  11   1   8  200.48   12.20
 -11  -1   8  188.38   10.70
 -11  -1   8  199.78   10.90
  11   1   8  191.38   10.80
 -11  -1   8  199.38   10.30
 -11   1   9  145.99    8.30
 -11   1   9  125.99    8.30
  11  -1   9  131.79    8.50
  11  -1   9  148.69   10.40
 -11   1   9  149.99    8.10
 -11   1   9  141.19   10.40
 -11   1   9  148.79    8.60
  11  -1   9  129.39    8.50
  11  -1   9  148.99    9.30
  11  -1   9  156.98    9.40
 -11  -1   9  145.19    8.20
  11   1   9  131.49    8.40
 -11  -1   9  136.39    8.70
  11   1   9  134.79    8.40
 -11  -1   9  123.99   10.00
 -11  -1   9  135.49    8.40
 -11  -1   9  142.39    8.30
  11   1   9  124.29    9.70
  11   1   9  153.08    9.30
 -11   1  10   91.49    7.00
  11  -1  10   99.89    7.70
  11  -1  10  101.39    7.00
 -11   1  10   94.19    6.50
 -11   1  10   80.29    6.40
 -11   1  10   96.79    8.70
 -11   1  10   90.99    6.00
  11  -1  10   93.89    8.60
  11  -1  10  103.79    8.00
  11  -1  10  100.29    6.80
  11   1  10  109.49    7.10
  11   1  10  105.59    9.00
  11   1  10   96.49    8.00
 -11  -1  10  102.19    6.20
  11   1  10  106.99    7.80
 -11  -1  10   91.39    6.60
 -11  -1  10   90.39    8.50
  11   1  10  101.09    7.00
 -11  -1  10  105.49    7.30
 -11  -1  10  113.19    6.80
 -11   1  11   53.79    7.20
  11  -1  11   65.09    5.40
 -11   1  11   64.79    5.70
  11  -1  11   87.39    6.80
  11  -1  11   67.89    7.50
  11   1  11   70.69    5.40
 -11  -1  11   77.69    6.20
  11   1  11   74.59    6.70
 -11  -1  11   74.09    7.80
  11   1  11   59.29    7.30
  11  -1  12   62.79    4.90
  11  -1  12   68.39    6.40
 -11   1  12   66.19    7.80
  11  -1  12   52.19    7.40
  11  -1  12   52.69    4.70
 -11   1  12   62.49    5.90
  11   1  12   61.39    7.60
 -11  -1  12   65.89    6.10
  11   1  12   64.79    6.40
 -11  -1  12   63.49    7.60
  11   1  12   71.89    5.10
  11   1  12   60.19    4.80
 -11   1  13   18.60    6.20
  11  -1  13   26.20    6.10
 -11  -1  13   17.70    6.00
  11   1  13   26.00    6.00
  11  -1  14   30.20    6.70
 -11   1  14   29.20    6.90
  11   1  14   24.70    6.20
 -11  -1  14   28.40    6.60
  12  -1   0   -0.20    2.40
  12   1   0   -2.10    2.30
 -12   1   0    1.10    2.10
 -12  -1   0    0.30    2.10
  12   1  -1   -0.10    2.50
  12  -1   1    5.60    2.70
 -12   1   1    3.90    2.40
 -12   1   1    6.70    2.50
 -12  -1  -1    7.80    2.60
 -12  -1   1    6.20    2.50
 -12   1  -1    6.60    2.40
  12   1   1    4.30    2.70
 -12  -1   1    4.60    2.70
 -12  -1   1    1.70    2.20
  12  -1  -1    0.10    2.40
 -12   1   2   33.90    3.70
  12  -1   2   33.20    4.00
 -12   1   2   30.80    3.80
  12   1  -2   33.40    4.00
 -12   1   2   30.30    4.10
 -12  -1  -2   31.70    3.70
  12  -1   2   37.40    4.30
 -12   1   2   24.40    3.20
 -12  -1   2   31.00    4.00
 -12   1  -2   34.40    3.90
 -12  -1   2   30.80    3.60
 -12  -1   2   24.90    3.80
  12  -1  -2   35.70    4.00
 -12  -1   2   34.40    3.90
  12   1   2   41.20    4.30
  12   1   2   32.20    3.90
 -12   1   3    1.50    2.80
 -12   1   3    0.00    2.20
 -12   1   3    4.90    2.50
 -12   1   3    0.40    2.00
 -12  -1  -3    0.00    2.20
  12  -1   3    1.50    2.60
  12  -1   3    1.20    2.60
  12   1  -3   -0.20    2.50
 -12  -1   3   -2.30    2.40
  12   1   3   -3.60    2.50
 -12   1  -3    2.90    2.30
 -12  -1   3    0.80    2.10
  12   1   3    2.30    2.90
 -12  -1   3   -0.40    2.20
  12  -1  -3    0.60    2.40
 -12  -1   3   -1.60    2.10
 -12   1   4   -0.80    2.30
  12  -1   4    7.10    2.80
 -12  -1  -4    4.20    2.60
  12  -1   4    0.70    2.70
 -12   1   4   -0.60    2.30
 -12   1   4    1.20    1.90
 -12   1   4   -3.40    2.40
  12  -1   4   -2.40    2.50
 -12   1   4   -2.50    2.80
 -12   1   4    2.80    2.10
 -12  -1   4   -3.30    1.90
 -12  -1   4    2.50    2.80
 -12   1  -4    0.30    2.40
 -12  -1   4    3.00    2.50
 -12  -1   4    3.60    2.60
  12   1   4   -2.30    2.60
 -12  -1   4    4.00    2.10
  12   1   4   -6.70    2.30
 -12  -1   4    3.60    2.80
  12   1   4    3.60    2.80
 -12   1   5   35.30    4.10
 -12   1   5   36.10    4.00
 -12   1   5   31.60    4.60
  12  -1   5   29.10    4.90
 -12   1   5   30.60    3.80
 -12  -1  -5   33.90    4.10
  12  -1   5   36.20    4.30
 -12   1   5   28.00    2.50
  12  -1   5   33.00    4.40
 -12   1   5   30.90    2.90
  12  -1   5   32.30    3.80
 -12   1  -5   31.50    4.00
  12   1   5   35.10    4.90
 -12  -1   5   26.50    4.00
  12   1   5   37.10    4.40
 -12  -1   5   33.10    2.90
  12   1   5   35.50    3.80
 -12  -1   5   28.10    2.70
 -12  -1   5   26.20    3.70
  12   1   5   27.30    4.20
 -12  -1   5   34.70    3.90
 -12  -1   5   44.50    4.80
 -12   1   6    7.20    3.10
  12  -1   6    7.40    2.70
 -12   1   6    4.80    2.60
 -12   1   6    7.60    2.90
 -12   1   6    5.80    3.60
  12  -1   6    4.20    2.10
  12  -1   6    3.20    3.50
 -12   1   6    9.90    2.70
  12  -1   6    6.40    3.30
  12  -1   6    4.00    3.10
  12   1   6    3.80    3.20
 -12  -1   6    9.20    2.70
 -12  -1   6    5.20    2.50
  12   1   6    2.80    3.10
 -12  -1   6    6.20    3.60
 -12  -1   6    9.40    3.10
 -12  -1   6    0.90    3.00
  12   1   6   -0.80    3.40
  12   1   6    3.50    2.00
  12   1   6    7.60    2.60
 -12   1   7   -1.60    2.70
 -12   1   7   -3.80    2.10
 -12   1   7    6.00    3.20
  12  -1   7   -0.20    3.00
 -12   1   7   -2.50    2.40
  12  -1   7    4.30    3.20
  12  -1   7   -3.00    3.20
 -12   1   7    3.00    3.80
  12  -1   7   -2.20    3.60
  12   1   7    0.00    3.70
 -12  -1   7    2.20    3.50
  12   1   7    1.40    3.00
 -12  -1   7   -1.30    2.70
 -12  -1   7   -1.30    2.30
  12   1   7    1.20    3.20
 -12  -1   7    0.60    3.30
  12   1   7    2.60    3.30
 -12  -1   7    1.20    2.70
  12  -1   8    7.10    3.30
  12  -1   8    7.80    4.10
 -12   1   8    7.80    2.80
  12  -1   8   10.20    4.40
 -12   1   8    6.80    3.30
 -12   1   8    5.00    2.40
  12  -1   8   11.90    3.80
 -12   1   8   10.80    4.50
 -12   1   8    2.60    2.90
  12  -1   8    8.40    3.40
  12   1   8    7.50    3.50
  12   1   8   12.80    3.50
 -12  -1   8    5.50    3.40
 -12  -1   8   14.70    3.50
  12   1   8   16.00    4.00
 -12  -1   8    9.70    4.20
 -12  -1   8    6.50    2.90
  12   1   8    6.00    3.40
 -12  -1   8    4.60    2.60
  12   1   8    8.10    4.30
 -12   1   9    5.70    3.10
  12  -1   9    2.00    3.60
  12  -1   9    7.00    3.90
 -12   1   9    8.80    4.70
  12  -1   9   12.10    4.60
  12  -1   9    8.60    3.50
  12  -1   9    5.20    3.40
 -12   1   9    6.10    3.20
 -12   1   9    4.50    2.70
 -12  -1   9    5.00    3.30
  12   1   9    4.20    3.60
  12   1   9    8.60    3.40
 -12  -1   9    5.60    3.30
 -12  -1   9    6.00    2.80
  12   1   9    9.80    4.60
  12   1   9    7.50    3.80
  12   1   9    9.90    3.20
 -12  -1   9    5.00    4.30
  12  -1  10   10.00    4.00
 -12   1  10   10.80    2.80
  12  -1  10   18.70    3.80
 -12   1  10    9.70    3.30
  12  -1  10   17.90    5.00
  12  -1  10    8.60    3.90
  12  -1  10   16.80    3.80
 -12   1  10   12.60    5.20
 -12   1  10   14.10    3.50
 -12   1  10    9.70    3.30
 -12  -1  10   23.20    5.40
 -12  -1  10    7.60    3.60
 -12  -1  10    8.50    2.90
  12   1  10   13.20    3.60
  12   1  10   22.00    4.50
 -12  -1  10   10.20    3.50
  12   1  10   11.70    4.90
  12   1  10   13.70    4.20
 -12  -1  10   11.10    3.30
  12   1  10    9.20    3.50
  12  -1  11    0.70    3.10
 -12   1  11    3.50    3.30
  12  -1  11   -1.60    3.90
 -12   1  11   -1.00    4.80
  12  -1  11   -3.60    4.30
 -12  -1  11    5.50    3.50
  12   1  11    3.50    4.50
 -12  -1  11   -4.00    4.40
  12   1  11    0.20    3.10
  12   1  11    2.60    4.00
 -12   1  12    3.60    5.10
  12  -1  12   -3.10    2.90
  12  -1  12    0.70    4.80
  12   1  12    3.50    3.20
  12   1  12   -0.90    4.70
 -12  -1  12    5.90    5.10
  12   1  12    4.40    4.90
 -12   1  13    1.90    5.40
  12  -1  13    0.40    5.00
  12   1  13    1.60    4.80
 -12  -1  13    0.40    5.40
 -13   1   0  168.98    9.70
  13   1   0  152.78    9.80
  13  -1   0  179.08    9.90
 -13  -1   0  175.18    9.80
 -13   1   1   46.20    4.70
  13  -1   1   62.59    5.40
  13   1  -1   59.29    5.40
 -13   1   1   47.30    5.70
 -13  -1  -1   51.79    5.00
 -13   1   1   62.79    5.90
 -13  -1   1   59.49    5.20
 -13   1  -1   56.49    5.20
  13   1   1   61.59    5.50
 -13  -1   1   54.99    5.40
  13  -1  -1   50.49    5.00
  13   1  -2   68.29    5.70
 -13   1   2   59.19    5.40
 -13   1   2   68.49    5.60
 -13   1   2   73.79    6.30
  13  -1   2   75.29    6.20
 -13  -1  -2   57.49    5.40
 -13  -1   2   66.09    5.70
  13   1   2   68.09    5.90
 -13  -1   2   65.59    5.80
  13  -1  -2   71.89    5.90
 -13  -1   2   60.99    5.40
 -13   1  -2   54.79    5.20
 -13   1   3   51.09    5.10
 -13   1   3   72.29    5.20
  13  -1   3   50.29    5.30
  13  -1   3   52.19    7.90
 -13   1   3   53.99    5.70
 -13  -1  -3   60.09    5.40
 -13   1   3   65.19    5.50
  13   1  -3   55.59    5.30
  13   1   3   56.69    5.50
 -13  -1   3   68.19    6.00
  13   1   3   64.09    6.20
 -13  -1   3   62.59    5.30
  13  -1  -3   49.50    5.20
 -13  -1   3   60.09    5.30
 -13  -1   3   66.49    5.20
 -13   1  -3   61.59    5.40
  13  -1   4   18.90    3.70
 -13   1   4   11.70    3.00
 -13  -1  -4   16.30    3.30
 -13   1   4    9.80    2.70
 -13   1   4    6.60    3.00
 -13   1   4   14.40    2.70
 -13   1   4   13.10    3.80
  13  -1   4   18.60    3.90
  13   1   4   17.40    3.90
 -13  -1   4   12.60    3.10
 -13   1  -4   12.90    3.30
 -13  -1   4   20.60    3.90
 -13  -1   4   11.70    3.10
 -13  -1   4   15.40    2.70
  13   1   4   17.90    3.70
  13   1   4   12.10    3.30
 -13  -1   4   18.20    3.40
 -13   1   5   80.59    6.40
  13  -1   5   89.19    6.60
 -13   1   5   85.99    5.30
 -13   1   5   88.99    6.70
  13  -1   5   80.49    7.70
 -13   1   5   93.69    7.30
 -13   1   5  104.59    8.40
 -13   1   5   76.19    5.00
  13  -1   5   90.09    7.30
  13  -1   5   80.69    6.80
  13   1   5   78.39    6.60
 -13  -1   5   82.49    5.10
 -13  -1   5   81.39    5.30
  13   1   5   81.79    7.50
 -13  -1   5   85.69    6.50
  13   1   5   90.49    6.60
 -13  -1   5   82.39    6.60
  13   1   5   84.69    6.90
 -13  -1   5   91.29    7.20
  13  -1   6   76.89    5.30
  13  -1   6   89.69    6.00
  13  -1   6   77.59    6.70
 -13   1   6   69.49    6.20
 -13   1   6   77.89    6.30
  13  -1   6   73.79    6.40
 -13   1   6   74.89    7.00
  13  -1   6   73.39    7.50
 -13   1   6   67.99    5.80
 -13  -1   6   78.69    6.40
 -13  -1   6   74.39    6.50
  13   1   6   76.69    6.60
  13   1   6   69.09    6.40
  13   1   6   73.29    7.30
 -13  -1   6   78.49    7.10
 -13  -1   6   74.89    6.00
  13   1   6   70.89    5.20
  13   1   6   80.09    5.80
  13  -1   7   56.79    5.80
  13  -1   7   59.39    6.10
 -13   1   7   55.69    5.50
 -13   1   7   58.19    5.10
 -13   1   7   61.29    5.60
 -13   1   7   62.29    6.80
  13  -1   7   60.59    6.90
 -13   1   7   55.59    5.70
 -13  -1   7   67.69    5.90
 -13  -1   7   58.69    5.50
 -13  -1   7   66.09    5.90
 -13  -1   7   59.59    6.60
  13   1   7   59.29    5.80
  13   1   7   57.79    6.00
  13   1   7   68.89    7.10
 -13  -1   7   61.49    5.30
 -13   1   8  113.09    7.70
  13  -1   8  113.69    9.70
  13  -1   8  109.59    8.10
 -13   1   8  104.19    8.10
 -13   1   8  128.49    9.80
  13  -1   8  105.49    8.60
 -13   1   8  118.09    7.20
 -13   1   8   99.89    7.90
  13   1   8   95.39    9.00
  13   1   8  109.59    8.10
 -13  -1   8   96.59    8.80
 -13  -1   8  112.99    7.30
  13   1   8  120.99    8.80
 -13  -1   8  106.79    8.20
 -13  -1   8  109.19    8.20
 -13  -1   8  124.29    7.90
 -13   1   9   21.00    3.80
  13  -1   9   22.60    4.70
  13  -1   9   18.60    5.40
  13  -1   9   26.90    4.40
 -13   1   9   19.70    4.00
 -13   1   9   24.00    5.40
  13  -1   9   19.40    5.50
 -13   1   9   23.20    4.20
  13   1   9   28.30    4.80
  13   1   9   26.40    4.30
 -13  -1   9   22.40    3.90
 -13  -1   9   24.00    4.50
 -13  -1   9   34.40    4.40
  13   1   9   19.10    5.30
 -13  -1   9   14.00    5.20
  13   1   9   27.10    4.40
 -13   1  10   14.20    5.40
  13  -1  10   25.70    4.20
  13  -1  10   12.70    5.30
 -13   1  10   18.00    3.80
 -13   1  10   20.60    4.20
  13  -1  10   17.40    4.30
  13   1  10   28.00    4.40
  13   1  10   18.70    4.20
 -13  -1  10   20.80    3.90
 -13  -1  10   13.10    5.30
 -13  -1  10   20.60    4.40
  13   1  10   25.70    6.80
  13   1  10   10.90    5.00
  13  -1  11   11.40    3.80
  13  -1  11   23.50    5.00
  13  -1  11   19.50    5.70
 -13   1  11   22.70    6.00
  13   1  11   26.00    5.80
  13   1  11   14.10    3.80
  13   1  11   17.40    4.90
 -13  -1  11   31.10    6.20
  13  -1  12    3.80    4.90
 -13   1  12   -1.50    5.20
  13  -1  12    0.10    3.30
  13   1  12    1.80    5.00
  13   1  12    2.70    3.40
 -13  -1  12   -0.60    5.20
 -13   1  13   16.40    6.20
  13  -1  13    7.50    5.60
  13   1  13   12.70    5.70
 -13  -1  13   27.80    6.60
 -14  -1   0   -1.90    2.50
  14  -1   0   -0.50    2.80
 -14  -1   0   -2.70    3.10
  14   1   0   -4.20    2.80
 -14   1   0   -0.50    2.50
 -14  -1  -1    3.00    2.70
 -14   1   1   -0.60    3.20
  14  -1   1    3.40    3.00
  14   1  -1   -4.40    2.90
 -14   1   1   -4.40    2.50
  14   1   1    2.00    3.10
  14  -1  -1    2.60    3.00
 -14   1  -1    2.50    2.70
 -14  -1   1   -0.80    2.60
 -14  -1   1   -1.10    3.00
  14   1  -2    8.50    3.40
 -14   1   2    9.50    3.20
 -14   1   2   14.70    3.30
 -14  -1  -2   14.90    3.30
  14  -1   2   16.90    3.80
 -14   1   2   10.80    3.80
 -14  -1   2    9.70    3.20
 -14   1  -2    3.80    2.90
 -14  -1   2   11.90    4.70
 -14  -1   2   10.20    3.50
  14   1   2   10.70    3.60
  14  -1  -2   11.40    3.50
  14  -1   3   -1.30    3.00
 -14   1   3   -2.60    3.10
  14   1  -3    0.10    3.00
 -14   1   3    5.60    2.90
 -14  -1  -3    4.30    3.00
 -14   1   3    0.90    2.50
 -14   1   3   -0.40    2.60
 -14  -1   3    2.50    3.20
 -14  -1   3   -3.10    2.40
 -14  -1   3    0.20    2.70
  14   1   3   -0.90    3.10
 -14   1  -3    4.20    2.80
 -14  -1   3    1.30    2.80
  14  -1  -3    0.80    3.20
 -14   1   4    0.90    3.50
 -14   1   4   -0.50    2.80
 -14   1   4    2.30    2.90
 -14   1   4    2.00    2.30
 -14  -1  -4    2.00    2.90
  14  -1   4    4.50    3.50
 -14   1  -4    0.70    2.80
 -14  -1   4   -1.40    3.20
 -14  -1   4    2.30    2.40
 -14  -1   4    1.00    2.80
 -14  -1   4    2.30    2.90
  14   1   4   -2.40    3.00
 -14   1   5    0.80    3.80
  14  -1   5    2.60    4.10
 -14   1   5    1.30    1.80
  14  -1   5    3.90    3.50
  14  -1   5    3.00    3.60
 -14   1   5    0.30    2.90
  14  -1   5    3.60    3.20
 -14   1   5    1.60    2.90
 -14   1   5    3.70    2.20
  14   1   5    2.40    3.50
 -14  -1   5    2.90    2.90
 -14  -1   5    1.40    2.10
  14   1   5    3.00    3.50
 -14  -1   5   -0.70    1.90
  14   1   5    7.10    4.20
  14   1   5    4.50    3.30
 -14  -1   5   -1.10    2.80
 -14  -1   5   -0.10    3.50
  14  -1   6    6.30    3.30
 -14   1   6    2.10    4.00
 -14   1   6    3.10    2.90
  14  -1   6    5.90    4.50
 -14   1   6    3.70    3.10
  14  -1   6   -2.20    3.40
  14  -1   6    8.60    4.00
 -14  -1   6   -1.40    2.70
  14   1   6   -3.40    3.90
  14   1   6   -1.20    3.30
  14   1   6   -1.30    3.40
 -14  -1   6    5.10    3.90
 -14  -1   6    4.50    3.20
  14   1   6    1.30    3.00
 -14   1   7    6.00    4.50
 -14   1   7    4.20    3.20
 -14   1   7    6.50    3.10
  14  -1   7   12.40    4.00
  14  -1   7    9.40    4.70
  14  -1   7    9.70    4.10
 -14  -1   7   14.40    4.70
  14   1   7   15.10    4.00
 -14  -1   7   12.00    3.50
  14   1   7    5.60    3.80
 -14  -1   7   12.70    3.50
  14   1   7    8.00    4.70
  14  -1   8   11.00    5.10
 -14   1   8    7.90    4.70
  14  -1   8    9.30    4.00
 -14   1   8    9.20    3.00
 -14   1   8    7.20    3.70
  14  -1   8    7.20    4.30
 -14   1   8    5.00    3.30
 -14   1   8    4.20    3.90
  14   1   8   10.90    4.20
 -14  -1   8    7.70    3.70
 -14  -1   8    3.40    3.20
 -14  -1   8    8.70    3.20
  14   1   8    6.20    4.70
 -14  -1   8    0.70    3.90
  14   1   8   15.60    4.20
 -14  -1   8    2.70    4.20
 -14   1   9    5.70    4.90
  14  -1   9    6.80    4.00
  14  -1   9    4.30    5.00
 -14   1   9    5.70    3.90
 -14   1   9    1.80    3.40
 -14  -1   9    6.20    3.70
  14   1   9    1.10    3.50
 -14  -1   9   -2.30    3.50
  14   1   9    5.40    4.90
 -14  -1   9   12.30    5.10
 -14   1  10   14.80    4.10
 -14   1  10   17.00    4.10
  14  -1  10   23.80    6.00
  14  -1  10   17.80    4.30
 -14   1  10   19.40    5.80
  14  -1  10   23.50    4.40
 -14  -1  10   22.50    5.80
  14   1  10   23.00    5.80
  14   1  10   21.90    4.60
 -14  -1  10   14.40    4.00
  14   1  10   18.60    4.20
 -14  -1  10   20.30    4.30
  14  -1  11   -2.10    4.80
  14  -1  11    7.60    3.80
 -14   1  11    1.90    5.00
 -14   1  11    4.40    2.80
 -14   1  11    9.00    3.40
  14   1  11   -0.90    3.60
 -14  -1  11   -0.20    2.90
 -14  -1  11   13.60    5.50
  14   1  11    2.10    4.90
 -14  -1  11    2.00    3.20
  14  -1  12    1.10    3.50
 -14   1  12   -7.30    5.10
  14  -1  12   -2.20    4.70
 -14  -1  12   -3.20    5.10
  14   1  12   -0.90    3.40
  14   1  12    0.80    5.00
  15   1   0   34.20    4.90
  15  -1   0   31.30    4.70
 -15  -1   0   27.00    4.40
 -15   1   0   34.00    4.50
 -15   1   1   47.80    5.70
  15   1  -1   58.69    5.90
  15  -1   1   39.00    5.30
 -15   1   1   43.40    5.10
 -15  -1  -1   42.40    5.00
 -15  -1   1   38.00    4.90
  15   1   1   44.50    5.30
  15  -1  -1   43.50    5.20
 -15  -1   1   56.69    7.10
 -15   1  -1   37.50    4.80
 -15   1   2   70.59    6.90
  15  -1   2   79.69    6.70
 -15  -1  -2   66.59    6.30
 -15   1   2   58.89    5.90
  15   1  -2   61.29    6.20
 -15  -1   2   55.89    5.90
 -15  -1   2   79.79    6.90
  15   1   2   59.69    6.30
  15  -1  -2   75.89    6.60
 -15   1  -2   64.29    6.10
 -15   1   3   92.29    6.70
  15  -1   3   82.69    7.40
 -15   1   3   91.39    7.20
 -15   1   3   89.89    7.50
 -15  -1  -3   95.49    7.40
 -15   1   3   84.09    7.70
 -15  -1   3   92.29    6.70
 -15  -1   3   82.09    8.00
 -15  -1   3   89.39    7.60
 -15  -1   3   94.69    7.30
  15   1   3   90.99    7.50
 -15   1  -3   89.99    7.20
 -15   1   4  117.79    7.10
 -15   1   4  108.69    8.10
 -15   1   4  119.89    9.00
  15  -1   4  112.29    8.60
 -15   1   4  100.19    8.10
 -15  -1  -4  109.89    8.10
 -15  -1   4  119.89    9.00
 -15  -1   4  115.59    7.20
  15   1   4  115.79    9.50
 -15  -1   4  107.59    8.00
 -15  -1   4  107.59    8.30
 -15   1  -4  112.29    8.00
  15   1   4  104.39    8.50
  15  -1   5  126.49    9.60
 -15   1   5  138.09    7.60
  15  -1   5  140.89   10.90
 -15   1   5  136.59    7.50
 -15   1   5  135.29    9.00
 -15   1   5  151.48    9.60
 -15   1   5  146.49   10.20
  15  -1   5  137.89    9.10
 -15  -1   5  132.99    9.10
 -15  -1   5  143.29    9.90
 -15  -1   5  138.39    7.60
  15   1   5  151.88    9.20
 -15  -1   5  139.89    9.50
  15   1   5  143.29    9.80
  15   1   5  124.29   10.20
 -15  -1   5  143.29    7.70
  15  -1   6  118.09    7.80
  15  -1   6  103.99    8.30
  15  -1   6  100.69    9.50
 -15   1   6   89.69    8.60
 -15   1   6  112.09    8.20
 -15   1   6  103.69    7.70
  15  -1   6   90.39    8.10
 -15  -1   6   85.59    7.70
 -15  -1   6  103.89    7.80
  15   1   6  103.59    9.30
  15   1   6  101.99    8.30
  15   1   6  114.69    8.90
  15   1   6   96.19    7.20
 -15  -1   6  101.59    8.80
  15  -1   7  126.09   10.80
 -15   1   7  127.59    8.50
 -15   1   7  121.79   10.30
  15  -1   7  128.99    9.80
  15  -1   7  128.29    9.20
 -15   1   7   98.79    9.60
  15   1   7  125.39    9.20
 -15  -1   7  132.99   10.20
  15   1   7  112.39   10.60
 -15  -1   7  135.69    8.60
 -15  -1   7  128.29    9.90
  15   1   7  151.48   10.20
 -15   1   8   84.09    8.60
 -15   1   8   83.99    6.80
 -15   1   8   78.89    7.30
  15  -1   8   74.09    8.60
  15  -1   8  100.79    7.80
 -15  -1   8   72.39    8.00
 -15  -1   8   78.59    7.60
  15   1   8   82.99    8.60
  15   1   8   88.69    7.70
 -15  -1   8   93.39    7.00
 -15   1   9   63.79    6.40
  15  -1   9   61.39    8.10
  15  -1   9   68.49    6.70
 -15   1   9   63.89    7.80
 -15  -1   9   63.39    7.50
  15   1   9   66.19    8.10
 -15  -1   9   64.59    6.50
  15   1   9   60.79    6.40
 -15   1  10   60.39    6.00
 -15   1  10   68.99    8.20
  15  -1  10   70.19    8.50
  15   1  10   60.79    8.00
 -15  -1  10   68.39    8.00
 -15  -1  10   68.29    6.20
 -15   1  11   17.30    4.00
 -15   1  11   20.30    6.10
  15  -1  11   22.50    6.40
  15  -1  11   18.50    4.50
 -15  -1  11   15.30    5.80
 -15  -1  11   27.50    4.30
  15   1  11   12.30    4.30
  15   1  11   28.70    6.60
 -16  -1   0   -1.50    3.10
 -16   1   0   -0.10    3.90
 -16   1   0   -5.50    2.70
  16   1   0    0.40    3.40
  16  -1   0   -0.60    3.50
 -16   1   1    5.40    3.40
 -16  -1  -1    7.60    3.50
  16  -1   1    3.20    3.70
  16   1  -1    3.90    3.70
 -16   1   1   18.90    4.60
 -16  -1   1   11.60    3.80
 -16   1  -1   10.30    3.80
  16  -1  -1   12.80    4.00
  16   1   1    7.10    4.00
 -16   1   2    8.40    3.60
  16   1  -2    2.50    3.60
 -16   1   2    5.60    3.90
  16  -1   2    4.90    3.90
 -16  -1  -2   -1.00    3.20
 -16  -1   2    6.50    3.50
  16  -1  -2    2.50    3.80
  16   1   2    2.20    3.70
 -16   1  -2    4.00    3.20
 -16   1   3    4.30    3.50
  16  -1   3    5.10    3.90
 -16   1   3    7.30    4.20
 -16   1   3    5.60    3.30
 -16  -1  -3    8.90    3.70
 -16  -1   3    7.40    3.80
  16   1   3    6.50    3.90
 -16  -1   3    9.50    3.70
 -16   1  -3    6.40    3.60
 -16   1   4    4.00    3.60
  16  -1   4   10.50    4.30
 -16   1   4    4.90    3.60
 -16   1   4    6.10    4.20
 -16  -1  -4    4.50    3.60
 -16   1   4    9.60    3.10
 -16  -1   4    9.70    3.60
 -16  -1   4   13.60    4.40
 -16   1  -4   10.10    3.80
  16   1   4   11.70    4.40
 -16  -1   4   10.20    3.20
  16   1   4    3.40    4.80
 -16   1   5    5.40    4.20
 -16   1   5    2.50    3.50
  16  -1   5    5.50    4.20
 -16   1   5    6.30    3.50
  16  -1   5    5.70    3.80
  16  -1   5   -2.00    4.60
 -16  -1   5    0.80    3.50
 -16  -1   5    0.00    3.30
  16   1   5    7.50    4.00
  16   1   5    7.40    4.80
 -16  -1   5    3.30    4.20
  16   1   5   -2.20    3.80
  16  -1   6   15.40    4.60
 -16   1   6   11.60    3.70
 -16   1   6    8.50    4.70
  16  -1   6    7.40    3.90
  16  -1   6   10.30    5.40
 -16  -1   6    8.30    3.90
 -16  -1   6    7.70    4.60
  16   1   6    7.30    3.50
  16   1   6    5.20    4.20
  16   1   6   14.90    5.50
 -16   1   7   -0.30    4.20
  16  -1   7    1.70    5.10
 -16   1   7   -2.00    3.00
  16  -1   7    1.50    4.20
  16   1   7    6.80    5.00
  16   1   7   -5.90    3.80
 -16  -1   7   -9.40    4.20
 -16  -1   7    5.40    3.50
 -16   1   8    0.80    3.00
  16  -1   8    3.80    5.10
 -16   1   8    2.20    5.10
 -16  -1   8    0.20    3.10
  16   1   8    1.10    4.80
 -16  -1   8   -2.00    4.60
  16  -1   9   -2.10    5.00
 -16   1   9    7.10    4.50
 -16   1   9    5.90    5.20
  16   1   9    4.80    5.50
 -16  -1   9   -2.50    4.10
 -16  -1   9    3.60    5.10
 -16   1  10    1.90    4.00
 -16   1  10    4.70    5.30
  16  -1  10    6.70    5.70
 -16  -1  10    1.30    4.00
 -16  -1  10    3.50    5.40
  16   1  10    1.40    5.00
  17   1   0   89.79    7.70
  17  -1   0   59.99    6.70
 -17  -1   0   68.09    6.80
 -17   1   0   78.59    7.60
 -17   1   0   59.49    6.40
 -17   1   1  133.59    9.10
 -17   1   1  114.49    9.80
 -17  -1  -1  110.39    8.90
  17  -1   1  100.89    8.90
  17   1  -1  134.79    9.40
 -17  -1   1  127.79    9.10
  17   1   1   94.79    8.50
 -17   1  -1  108.99    8.80
  17  -1  -1  126.89    9.20
 -17   1  -1  123.69   10.20
 -17   1   2   90.89    8.20
 -17   1   2   88.39    7.50
 -17  -1  -2   84.89    7.70
  17   1  -2   86.79    8.80
  17  -1   2   77.89    7.50
 -17   1  -2   77.09    7.40
  17   1   2   85.69    8.00
 -17  -1   2   78.19    7.20
  17  -1   3    8.10    4.40
 -17  -1  -3    3.00    3.70
 -17   1   3    8.70    3.80
 -17   1   3    3.10    3.50
 -17   1   3    3.40    4.20
 -17  -1   3    4.80    3.60
  17   1   3   10.60    4.40
 -17   1  -3    4.90    3.80
  17  -1   4   72.19    7.10
 -17   1   4   46.50    4.70
 -17   1   4   44.10    6.80
 -17   1   4   51.19    5.90
  17  -1   4   53.89    7.70
  17   1   4   56.09    7.60
 -17  -1   4   60.39    5.20
 -17   1  -4   54.79    6.70
 -17  -1   4   57.99    6.10
  17   1   4   52.59    6.40
 -17   1   5   32.00    5.90
  17  -1   5   28.40    5.40
  17  -1   5   34.50    6.70
 -17   1   5   34.80    5.10
  17   1   5   30.80    5.30
  17   1   5   37.80    6.60
  17   1   5   35.80    5.50
 -17  -1   5   22.90    4.70
 -17   1   6    9.40    4.90
  17  -1   6   11.10    4.20
 -17   1   6    5.80    4.80
  17  -1   6    4.50    5.40
 -17  -1   6   15.00    6.50
  17   1   6   12.20    5.70
  17   1   6   11.10    4.00
 -17   1   7   47.50    7.10
  17  -1   7   43.50    7.50
  17   1   7   49.00    7.70
 -17   1   8    1.00    4.90
  17  -1   8    4.90    5.40
  17   1   8   -1.40    4.90
 -17   1   9   -0.60    4.20
 -17   1   9   -4.40    5.00
  17  -1   9    2.60    5.60
  17   1   9    1.70    5.50
 -17  -1   9    4.50    5.00
  18  -1   0   -1.50    4.10
 -18  -1   0   -2.50    3.50
 -18   1   0    1.30    3.80
  18   1   0    5.30    4.20
 -18   1   1    5.50    4.00
  18  -1   1   -0.10    4.20
  18   1  -1    0.10    4.10
 -18  -1  -1    5.20    3.90
  18  -1  -1   11.30    4.50
 -18  -1   1    4.80    3.80
 -18   1  -1    2.30    4.00
  18   1   1   -0.60    4.10
 -18   1   2   15.30    4.40
 -18  -1  -2   13.50    4.20
  18  -1   2   15.30    5.00
 -18  -1   2    8.10    4.00
 -18   1  -2   10.30    4.30
  18   1   2   13.20    4.90
 -18  -1  -3   -1.20    3.50
 -18   1   3    2.10    3.60
  18  -1   3   12.10    5.40
 -18   1   3    1.80    4.50
  18   1   3    6.20    5.00
 -18   1  -3    8.30    4.30
 -18   1   4   -1.60    4.50
 -18   1   4    9.40    3.10
  18  -1   4    6.60    5.70
  18   1   4    3.70    5.40
 -18  -1   4    6.40    3.20
  18  -1   5   20.00    6.30
 -18   1   5   20.20    5.60
  18   1   5   22.20    6.30
 -18   1   6    0.20    5.10
  18  -1   6    4.50    5.50
  18  -1   6    4.80    4.10
  18   1   6   -5.00    5.30
  18   1   6   -0.60    3.90
 -18   1   7    4.50    5.30
  18  -1   7    5.00    5.90
  18   1   7    8.30    5.60
 -19   1   3   37.50    4.90
  19   1   3   31.60    7.10
 -19  -1   3   38.60    6.10
 -19   1   4   28.90    3.90
  19  -1   4   36.20    7.60
  19   1   4   37.00    7.10
 -19  -1   4   27.30    3.90
  19  -1   5    7.50    6.30
  19   1   5    5.90    5.70
   0  -2   0    2.00    0.70
   0   2   0    2.70    0.60
   0  -2   0    2.90    0.60
   0   2   0    1.60    0.50
   0  -2   0    2.60    0.70
   0  -2  -1 3357.76  153.18
   0   2   1 3404.56  152.98
   0   2   1 3685.13  153.08
   0   2   1 3394.66  153.18
   0  -2   1 3449.65  152.98
   0  -2  -1 3386.76  152.98
   0  -2   1 3436.96  152.98
   0  -2   1 3745.53  152.98
   0  -2   2  105.99    5.40
   0   2   2  134.19    5.50
   0   2   2  100.99    5.40
   0   2   2  107.29    5.40
   0  -2   2  125.19    5.50
   0   2   2  114.79    5.50
   0   2   2  125.29    5.50
   0  -2   2  133.39    5.50
   0  -2  -2  119.39    5.40
   0  -2   2  117.29    5.50
   0  -2   3 8763.72  414.86
   0  -2   3 9391.46  414.96
   0   2   3 9265.07  414.96
   0   2   3 9831.42  414.66
   0   2   3 9788.42  414.76
   0   2   3 8928.41  414.56
   0   2   3 9776.22  414.76
   0   2   3 9301.17  414.86
   0   2   3 9744.42  414.76
   0  -2   3 9326.77  414.66
   0  -2   3 9999.00  414.86
   0  -2   3 9050.89  414.76
   0  -2  -3 9591.54  414.66
   0   2   4   12.60    1.10
   0  -2   4   14.70    1.10
   0  -2   4   14.60    1.70
   0  -2   4   14.40    1.10
   0  -2   4   15.70    1.20
   0  -2   4   14.40    1.20
   0  -2   4   14.20    1.10
   0  -2   4   16.70    1.20
   0   2   4   18.10    1.20
   0   2   4   16.90    1.80
   0   2   4   14.10    1.60
   0  -2   4   16.00    1.20
   0  -2   4   13.10    1.10
   0   2   5 1717.03   76.29
   0   2   5 1721.63   76.89
   0  -2   5 1754.92   76.39
   0   2   5 1756.92   76.89
   0  -2   5 1782.62   76.39
   0  -2   5 1761.92   76.79
   0  -2   5 1699.83   76.29
   0  -2   5 1683.73   76.29
   0   2   6   12.10    2.00
   0  -2   6   14.30    1.20
   0  -2   6   17.20    2.10
   0  -2   6   14.60    1.10
   0  -2   6   12.90    1.10
   0  -2   6   15.00    1.10
   0   2   6   12.40    2.00
   0  -2   7   79.49    3.90
   0   2   7   86.89    5.20
   0  -2   7   83.59    3.90
   0   2   7   82.19    5.20
   0  -2   7   84.69    5.20
   0   2   8    3.00    2.20
   0  -2   8    5.70    0.90
   0   2   8    7.80    2.20
   0  -2   8    4.50    2.10
   0  -2   8    6.10    0.90
   0   2   9  412.86   19.50
   0  -2   9  387.26   17.90
   0  -2   9  419.76   19.40
   0  -2   9  396.86   17.90
   0  -2  10   12.50    1.40
   0  -2  10   13.40    1.40
   0  -2  10   14.40    3.20
   0   2  10   12.20    3.10
   0  -2  11  610.24   27.90
   0   2  11  653.73   29.80
   0  -2  11  605.24   27.90
   0  -2  11  651.43   29.70
   0  -2  12  178.68    9.20
   0  -2  12  223.08   11.80
   0  -2  12  196.78    9.20
   0   2  12  198.18   11.70
   0   2  13  207.68   13.30
   0  -2  13  249.97   13.60
   0  -2  14    1.50    4.20
   0   2  14    7.60    4.60
   1   2   0    0.70    0.70
  -1  -2   0   -0.40    0.70
  -1  -2   0    0.90    0.70
  -1  -2   0    0.90    0.80
  -1   2   0    0.50    0.60
  -1   2   0    0.80    0.70
   1   2   0    1.10    0.70
  -1  -2   0    0.70    0.70
  -1   2   0    2.00    0.70
   1  -2   0    1.10    0.70
   1  -2   0    0.40    0.70
  -1   2   1   -0.10    0.70
  -1   2   1    0.10    0.70
   1  -2   1    0.40    0.70
  -1   2   1    1.80    0.70
   1   2  -1    0.10    0.70
   1  -2   1    0.90    0.80
  -1  -2  -1    0.30    0.80
  -1   2   1    0.10    0.70
   1  -2   1    1.40    0.80
  -1  -2  -1    1.00    0.80
  -1  -2  -1    0.00    0.90
  -1  -2   1    0.90    0.80
   1   2   1   -0.40    0.80
  -1  -2   1    0.70    0.80
  -1  -2   1   -1.30    0.80
  -1  -2   1    0.30    0.90
  -1   2  -1    0.70    0.70
   1  -2  -1    0.70    0.70
  -1   2  -1    0.90    0.70
   1   2   1    1.00    0.80
   1   2   1    1.50    0.70
  -1  -2  -2 5858.81  257.77
   1  -2   2 5549.24  257.87
  -1   2   2 5631.54  257.67
   1  -2   2 5946.71  257.37
  -1   2   2 5924.91  257.67
   1  -2   2 5711.73  257.47
  -1   2   2 5942.61  257.57
  -1   2   2 6150.98  258.07
   1  -2   2 5850.41  257.47
  -1   2   2 5848.11  258.07
   1  -2   2 5610.84  257.47
   1   2   2 5627.04  257.47
   1   2   2 5986.80  257.47
   1   2   2 6197.38  257.97
  -1  -2   2 5982.70  257.37
  -1  -2   2 5962.40  257.47
  -1  -2   2 5997.80  257.77
   1   2   2 5875.41  257.77
  -1  -2   2 5679.93  257.77
   1   2   2 5842.62  257.47
  -1  -2   2 5940.71  257.77
   1  -2   3   46.70    2.50
  -1   2   3   45.90    2.40
   1  -2   3   49.60    2.50
  -1   2   3   45.10    2.30
  -1   2   3   39.40    2.20
   1  -2   3   44.20    2.40
  -1  -2  -3   43.40    2.40
   1  -2   3   44.20    2.50
   1  -2   3   47.00    2.40
  -1   2   3   42.30    2.30
   1  -2   3   44.60    2.40
  -1   2   3   44.00    2.80
  -1  -2   3   42.00    2.30
   1   2   3   45.00    2.30
   1   2   3   44.50    2.40
   1   2   3   47.20    2.30
  -1  -2   3   49.20    2.50
   1   2   3   39.70    2.40
   1   2   3   46.50    2.40
  -1  -2   3   51.49    2.40
  -1  -2   3   49.10    2.50
  -1  -2   3   47.60    2.40
   1   2   3   50.89    2.50
   1   2   3   49.70    2.40
   1   2   3   48.40    2.80
   1  -2  -3   44.00    2.30
   1  -2   4  598.64   26.70
   1  -2   4  579.24   26.70
  -1   2   4  578.84   26.60
   1  -2   4  586.04   26.70
   1  -2   4  611.74   27.00
   1  -2   4  603.64   26.70
   1  -2   4  622.34   26.70
   1  -2   4  591.54   26.70
   1  -2   4  591.74   26.70
  -1   2   4  596.94   27.10
  -1   2   4  626.64   27.10
   1   2   4  651.13   26.60
   1   2   4  653.03   27.40
   1   2   4  580.64   26.70
   1   2   4  602.74   26.60
   1   2   4  600.14   27.10
  -1  -2   4  584.74   26.70
  -1  -2   4  598.94   26.60
   1   2   4  579.24   26.70
  -1  -2   4  619.44   26.60
  -1  -2   4  602.34   26.60
  -1  -2   4  590.24   27.00
  -1  -2   4  585.74   26.70
   1   2   4  624.94   26.60
  -1  -2   4  604.44   26.60
   1   2   4  609.74   26.60
  -1  -2   4  588.14   27.10
  -1  -2   4  598.34   26.60
   1   2   4  598.54   26.60
   1  -2   5    7.00    1.00
   1  -2   5    9.70    1.70
  -1   2   5    7.80    0.80
   1  -2   5    8.30    0.90
   1  -2   5    7.60    0.90
  -1   2   5    6.80    1.60
   1  -2   5    8.50    1.00
  -1   2   5    6.20    1.70
   1  -2   5    9.30    0.90
   1  -2   5    7.20    0.90
   1  -2   5    7.50    0.90
   1  -2   5    8.50    1.00
  -1  -2   5    9.10    1.00
   1   2   5    9.50    1.00
   1   2   5    8.70    1.70
  -1  -2   5    9.90    1.70
   1   2   5    9.00    0.90
   1   2   5   10.20    1.00
  -1  -2   5    5.20    1.50
   1   2   5    8.50    0.70
   1   2   5    9.50    1.60
   1   2   5    7.80    0.80
  -1  -2   5    9.50    0.80
  -1  -2   5    8.70    0.90
   1  -2   6    0.00    0.80
  -1   2   6    0.60    1.50
  -1   2   6   -1.00    1.40
   1  -2   6    3.00    0.80
   1  -2   6    0.10    0.60
   1  -2   6    0.90    0.70
   1  -2   6    1.40    1.50
   1  -2   6    0.70    0.70
   1   2   6    0.60    0.60
   1   2   6    1.30    1.50
   1   2   6    0.70    0.70
  -1  -2   6    0.80    0.70
  -1  -2   6    2.40    1.50
  -1  -2   6    0.10    0.70
   1   2   6    1.50    0.80
   1   2   6    0.90    1.40
  -1  -2   6    0.80    0.60
   1  -2   7   18.70    1.50
  -1   2   7   17.80    2.50
   1  -2   7   20.10    1.60
   1  -2   7   20.30    1.60
   1  -2   7   17.90    1.40
   1  -2   7   20.20    2.50
   1  -2   7   20.60    1.70
  -1   2   7   18.10    2.50
   1   2   7   20.90    2.70
  -1  -2   7   20.50    2.50
  -1  -2   7   18.20    1.40
  -1   2   8    1.70    2.00
   1  -2   8    1.30    1.00
   1  -2   8    4.10    2.20
   1  -2   8   -1.50    0.80
   1  -2   8    1.00    0.80
  -1   2   8    0.40    2.00
   1   2   8    0.50    2.00
  -1  -2   8   -2.10    1.90
   1  -2   9   -0.20    0.90
   1  -2   9   -1.50    1.10
  -1   2   9   -0.80    2.40
   1  -2   9   -1.90    2.30
  -1   2   9    0.00    2.30
   1  -2   9   -0.90    1.00
   1   2   9    1.30    2.40
  -1  -2   9   -0.80    0.90
  -1  -2   9    1.30    0.90
  -1  -2   9    0.20    2.30
  -1   2  10   68.89    5.70
   1  -2  10   58.09    3.50
   1  -2  10   59.69    3.40
   1  -2  10   58.89    3.30
  -1   2  10   74.29    5.70
   1  -2  10   72.39    5.70
   1   2  10   62.99    5.60
  -1  -2  10   57.49    3.30
  -1  -2  10   55.99    3.30
  -1  -2  10   69.39    5.50
   1  -2  11   37.40    2.60
  -1   2  11   40.40    4.80
   1  -2  11   34.80    4.70
   1  -2  11   32.90    2.80
   1  -2  11   34.20    2.70
  -1  -2  11   29.00    4.50
  -1  -2  11   36.10    2.60
   1   2  11   43.00    4.90
   1  -2  12  123.59    6.30
   1  -2  12  130.89    8.90
  -1   2  12  134.39    9.00
  -1  -2  12  117.49    6.00
  -1  -2  12  118.19    6.10
  -1  -2  12  117.59    8.70
   1   2  12  120.09    5.90
   1   2  12  125.59    8.90
   1  -2  13    4.50    4.00
   1  -2  13   11.70    2.10
   1   2  13    7.10    4.10
   1  -2  14    4.80    4.30
   1  -2  14   -1.40    1.90
   1   2  14    2.20    4.20
   1  -2  15    9.00    2.20
   1  -2  15    5.80    4.80
   1   2  15    5.80    4.70
   2   2   0    4.30    1.00
   2  -2   0    5.10    1.10
  -2  -2   0    8.60    1.20
  -2  -2   0    2.90    0.90
  -2   2   0    3.50    1.00
  -2  -2   0    2.60    0.90
   2  -2   0    4.60    1.00
  -2   2   0    4.90    0.90
   2  -2   0    4.60    1.10
  -2  -2   0    5.00    1.00
  -2   2   0    6.00    1.00
   2   2   0    2.90    1.00
   2   2  -1  176.18    8.30
   2  -2   1  182.18    8.40
  -2   2   1  206.78    8.30
   2  -2   1  167.38    8.30
  -2   2   1  177.78    8.30
  -2  -2  -1  175.58    8.30
   2  -2   1  182.18    8.30
  -2  -2  -1  177.38    8.30
  -2   2   1  188.88    8.30
  -2  -2   1  183.98    8.30
   2  -2  -1  180.68    8.30
   2  -2  -1  181.68    8.30
  -2   2  -1  176.68    8.30
   2   2   1  176.68    8.40
  -2  -2   1  166.18    8.30
  -2   2  -1  179.68    8.30
  -2  -2   1  180.18    8.40
  -2  -2   1  189.08    8.30
   2  -2   2   13.10    1.20
   2   2  -2   14.10    1.20
   2  -2   2   13.20    1.30
   2  -2   2   15.40    1.30
  -2   2   2   12.80    1.10
  -2   2   2   13.10    1.10
  -2   2   2    9.30    1.00
  -2   2   2   12.30    1.20
  -2   2   2   13.40    1.10
  -2  -2  -2   15.00    1.30
  -2   2   2    9.50    0.90
   2  -2   2   14.50    1.30
  -2  -2  -2   13.10    1.30
  -2   2   2   15.50    1.20
  -2  -2  -2   14.30    1.50
  -2  -2   2   16.80    1.30
  -2  -2   2   15.50    1.30
   2   2   2   10.70    1.20
  -2  -2   2   10.70    1.00
   2   2   2   11.90    1.20
  -2  -2   2   13.90    1.30
   2   2   2   12.50    1.40
  -2   2  -2   11.20    1.20
  -2  -2   2   11.80    1.20
   2   2   2   15.60    1.40
   2   2   2   16.40    1.40
   2   2   2   14.50    1.30
  -2   2  -2   11.60    1.20
   2  -2   3  848.32   34.60
  -2   2   3  751.22   34.30
  -2   2   3  834.22   34.70
  -2   2   3  767.52   34.30
   2  -2   3  718.03   34.40
   2  -2   3  754.52   34.40
  -2   2   3  767.22   34.20
  -2   2   3  772.82   34.20
  -2   2   3  784.32   34.30
  -2   2   3  793.82   34.30
   2  -2   3  772.52   34.30
   2  -2   3  751.12   34.30
  -2  -2  -3  776.82   34.30
   2  -2   3  797.72   34.30
   2  -2   3  755.12   34.30
   2   2   3  762.42   34.40
  -2  -2   3  786.42   34.30
   2   2   3  791.62   34.30
   2   2   3  789.52   34.30
   2   2   3  722.73   34.30
  -2  -2   3  733.83   34.30
   2   2   3  789.22   34.60
   2   2   3  773.82   34.30
  -2   2  -3  783.82   34.40
   2   2   3  783.42   34.30
   2   2   3  780.62   34.30
  -2  -2   3  768.02   34.30
  -2  -2   3  772.42   34.30
  -2  -2   3  791.12   34.30
   2  -2   4    1.40    0.80
   2  -2   4    1.20    0.80
  -2   2   4    1.70    0.60
   2  -2   4    1.50    0.80
   2  -2   4    2.70    1.00
   2  -2   4    3.10    0.90
  -2   2   4    2.80    0.80
  -2   2   4    2.70    0.60
  -2   2   4    0.90    0.70
  -2   2   4    2.20    0.70
   2  -2   4    0.80    0.90
  -2   2   4    1.20    0.80
   2  -2   4    2.90    0.90
  -2   2   4    1.90    0.80
  -2   2   4    1.00    1.30
   2  -2   4    0.30    1.30
   2   2   4    2.80    1.30
   2   2   4    1.10    0.80
  -2  -2   4    2.90    0.90
   2   2   4    1.80    0.80
   2   2   4    2.70    0.90
   2   2   4    1.40    0.70
  -2  -2   4    3.30    0.90
  -2  -2   4    3.60    0.90
  -2  -2   4    2.70    1.40
   2   2   4    2.70    0.80
  -2  -2   4    2.90    0.80
  -2  -2   4    2.90    1.00
   2   2   4    2.50    0.90
   2   2   4    2.00    0.90
   2   2   4    2.90    0.80
  -2  -2   4    2.80    0.80
  -2   2   5  840.02   35.90
   2  -2   5  805.32   35.30
   2  -2   5  768.72   35.30
  -2   2   5  807.12   35.10
   2  -2   5  776.72   35.30
   2  -2   5  803.02   35.20
   2  -2   5  810.92   35.80
   2  -2   5  803.52   35.20
  -2   2   5  825.42   35.20
  -2   2   5  781.32   35.20
  -2   2   5  787.52   35.10
   2  -2   5  792.62   35.30
   2  -2   5  779.32   35.20
  -2  -2   5  789.32   35.80
  -2  -2   5  787.72   35.20
   2   2   5  782.72   35.30
   2   2   5  842.82   35.20
  -2  -2   5  812.32   35.70
   2   2   5  804.12   35.20
   2   2   5  751.82   35.20
  -2  -2   5  790.92   35.20
   2   2   5  783.72   35.80
   2   2   5  833.62   35.20
  -2  -2   5  772.52   35.10
   2   2   5  781.42   35.20
   2   2   5  774.52   35.20
  -2  -2   5  796.32   35.10
  -2  -2   5  799.52   35.10
  -2  -2   5  771.52   35.20
   2   2   5  810.82   35.20
  -2   2   6   -2.40    1.40
   2  -2   6    1.50    0.70
   2  -2   6    0.60    0.90
   2  -2   6    3.60    1.70
   2  -2   6    0.50    0.80
  -2   2   6    0.20    0.70
   2  -2   6    0.60    0.90
   2  -2   6    0.50    0.80
   2  -2   6    0.80    1.00
   2  -2   6    0.10    0.80
   2  -2   6    1.70    0.90
  -2   2   6    0.50    1.50
  -2  -2   6    0.40    0.80
  -2  -2   6    1.40    0.80
   2   2   6    1.80    0.80
   2   2   6    1.80    1.60
   2   2   6    1.20    0.70
   2   2   6    1.20    1.00
   2   2   6    2.00    0.80
  -2  -2   6    1.80    1.60
   2   2   6   -0.80    0.80
  -2  -2   6    3.10    1.60
   2   2   6   -0.70    0.80
  -2  -2   6    0.70    0.70
   2  -2   7  528.05   23.40
   2  -2   7  525.05   23.50
  -2   2   7  515.05   24.30
   2  -2   7  525.75   24.30
   2  -2   7  512.45   23.40
  -2   2   7  547.75   24.40
   2  -2   7  507.65   23.40
   2  -2   7  520.45   23.40
  -2  -2   7  532.85   23.30
  -2  -2   7  548.05   24.20
   2   2   7  521.85   24.30
   2   2   7  512.45   23.30
   2   2   7  534.25   23.30
   2   2   7  517.75   23.40
   2   2   7  520.85   23.30
  -2  -2   7  498.35   24.30
  -2  -2   7  532.15   23.30
   2   2   7  530.85   23.30
  -2  -2   7  526.75   23.40
   2  -2   8    0.00    1.10
  -2   2   8    2.00    2.10
   2  -2   8    1.50    1.20
  -2   2   8    0.40    2.20
   2  -2   8   -0.20    1.00
   2  -2   8    0.90    1.00
   2  -2   8   -0.20    2.10
  -2  -2   8    0.60    0.90
  -2  -2   8   -2.80    1.90
   2   2   8    0.90    1.00
  -2  -2   8   -4.50    2.00
   2   2   8    3.20    2.20
   2   2   8    0.00    0.90
   2   2   8   -0.80    0.80
   2  -2   9  414.36   18.60
   2  -2   9  392.06   18.60
  -2   2   9  450.65   20.20
   2  -2   9  428.16   19.90
  -2  -2   9  426.56   19.80
   2   2   9  390.66   18.50
   2   2   9  416.96   18.60
   2   2   9  418.66   19.90
   2   2   9  402.06   18.50
  -2  -2   9  411.76   18.50
   2  -2  10    2.50    2.80
   2  -2  10    3.00    1.50
   2  -2  10    3.60    1.40
  -2   2  10    4.30    2.90
   2   2  10    5.90    3.00
   2   2  10    3.70    1.30
   2   2  10    3.20    1.30
   2   2  10    5.40    1.20
  -2  -2  10    1.30    2.90
  -2  -2  10    5.30    1.30
   2  -2  11  245.88   12.90
  -2   2  11  241.08   13.00
   2  -2  11  231.58   10.90
   2   2  11  220.68   10.70
   2   2  11  232.88   10.70
   2   2  11  228.88   12.90
  -2  -2  11  223.88   10.70
  -2  -2  11  234.98   10.60
   2  -2  12   17.70    4.30
   2  -2  12   23.40    2.40
   2   2  12   21.80    2.10
  -2  -2  12   26.80    2.20
  -2  -2  12   24.50    2.00
   2   2  12   20.60    4.30
   2  -2  13   79.29    4.90
   2  -2  13   93.59    7.80
   2   2  13   72.29    4.60
   2   2  13   85.99    7.80
   2  -2  14    2.40    4.20
   2  -2  14   -2.40    2.10
   2   2  14   -4.40    3.90
   2  -2  15   47.40    6.80
   2  -2  15   48.90    3.80
   2   2  15   48.40    7.10
   2  -2  16    1.00    5.10
   2   2  16    6.10    5.10
   3  -2   0    0.90    0.90
  -3   2   0    1.40    0.90
  -3   2   0   -0.10    0.90
  -3  -2   0    1.70    1.00
   3  -2   0    0.40    1.00
  -3  -2   0    0.60    1.10
  -3   2   0    0.50    0.90
  -3  -2   0   -0.80    1.00
   3  -2   0    0.60    1.00
   3   2   0    0.40    1.00
  -3  -2   0    1.00    1.00
   3   2   0    1.90    1.00
  -3  -2  -1    2.80    1.00
  -3  -2  -1    2.20    1.00
   3  -2   1    1.10    1.00
  -3   2   1    3.80    0.90
   3   2  -1    1.70    1.00
   3  -2   1    4.10    1.10
  -3   2   1    3.50    1.00
  -3   2   1    2.00    1.00
   3   2  -1    3.20    1.10
  -3  -2  -1    2.90    1.10
   3  -2   1    3.00    1.10
  -3   2  -1    3.50    1.00
  -3  -2   1    1.20    1.10
  -3  -2   1    4.10    1.00
   3   2   1    2.40    1.10
  -3  -2   1    2.50    1.00
  -3  -2   1    2.60    0.90
   3  -2  -1    3.60    1.10
   3   2   1    3.70    1.00
  -3   2  -1    2.70    1.00
   3  -2  -1    1.40    1.00
  -3   2   2  128.49    5.50
  -3  -2  -2  108.89    5.50
   3   2  -2  105.59    5.40
   3  -2   2  102.29    5.50
   3  -2   2  110.19    5.50
  -3   2   2  114.09    5.20
  -3   2   2  112.39    5.40
  -3  -2  -2  110.69    5.50
   3   2  -2  107.19    5.50
   3  -2   2  137.09    5.80
  -3  -2  -2  112.09    5.40
  -3   2   2  121.99    5.30
  -3   2   2   98.99    5.40
   3  -2   2  116.29    5.50
  -3   2   2  106.19    5.40
  -3   2   2  104.99    5.30
  -3  -2   2  115.69    5.40
   3   2   2  110.19    5.50
   3   2   2  110.79    5.50
  -3  -2   2  106.29    5.50
   3  -2  -2  105.49    5.40
  -3  -2   2  114.09    5.30
   3   2   2  115.99    5.40
   3   2   2  109.79    5.50
   3   2   2  118.39    5.60
  -3  -2   2  101.19    5.40
   3  -2  -2  109.69    5.70
  -3   2  -2  111.69    5.50
  -3  -2   2  103.09    5.40
  -3   2  -2  112.09    5.50
  -3   2   3   -0.60    0.80
  -3  -2  -3    0.60    0.80
   3  -2   3    1.20    1.00
  -3   2   3    0.40    0.80
  -3   2   3   -0.30    0.80
   3   2  -3   -1.20    0.80
   3  -2   3   -0.70    0.80
   3  -2   3    1.00    0.90
   3  -2   3    0.50    0.90
   3  -2   3    0.00    1.00
  -3   2   3    1.80    0.90
   3  -2   3    1.30    0.90
  -3   2   3    0.20    1.20
  -3   2   3   -0.20    0.80
   3  -2   3    0.20    0.90
  -3  -2  -3   -0.10    0.90
   3  -2   3    0.80    1.30
   3  -2   3    0.30    1.00
  -3   2   3    0.00    0.70
  -3  -2   3    0.90    1.30
   3   2   3    1.00    0.80
   3   2   3   -0.70    0.70
   3   2   3   -0.90    0.80
   3   2   3   -0.60    1.00
  -3  -2   3   -1.70    0.90
  -3   2  -3    1.50    0.90
   3   2   3   -0.40    0.90
  -3  -2   3   -0.10    0.90
   3   2   3   -0.30    0.90
   3   2   3    0.20    0.90
  -3  -2   3    1.20    1.00
   3   2   3    0.60    1.20
   3   2   3    0.50    0.90
  -3  -2   3   -0.30    0.90
   3   2   3    1.20    0.70
  -3  -2   3    0.40    0.80
  -3   2   4   18.00    1.50
  -3   2   4   21.30    2.30
  -3   2   4   23.00    1.60
  -3   2   4   18.80    1.60
  -3   2   4   25.30    1.70
  -3   2   4   22.30    1.60
   3  -2   4   19.60    1.70
   3  -2   4   17.30    1.70
  -3  -2  -4   19.10    1.70
   3  -2   4   19.50    1.70
   3  -2   4   21.30    1.80
   3  -2   4   21.20    1.70
  -3   2   4   19.80    1.60
   3  -2   4   20.40    1.80
   3  -2   4   22.30    1.90
  -3   2   4   18.90    1.60
   3  -2   4   22.80    2.30
   3   2   4   21.50    1.70
  -3  -2   4   19.70    1.70
  -3   2  -4   21.00    1.80
  -3  -2   4   18.60    1.60
   3   2   4   23.50    1.70
  -3  -2   4   16.20    2.10
   3   2   4   18.60    1.80
   3   2   4   18.10    1.70
   3   2   4   23.20    1.80
  -3  -2   4   22.10    1.80
   3   2   4   19.40    2.20
   3   2   4   18.60    1.60
  -3  -2   4   18.60    1.50
   3   2   4   20.70    1.80
   3   2   4   21.60    1.70
  -3  -2   4   20.90    1.60
  -3  -2   4   23.80    1.80
  -3   2   5    9.70    0.90
   3  -2   5    5.90    1.20
  -3   2   5    6.50    1.80
  -3   2   5    5.90    0.90
   3  -2   5    4.90    1.70
  -3   2   5    7.10    1.00
  -3   2   5    5.40    1.00
   3  -2   5    7.30    1.20
  -3   2   5    6.50    1.00
  -3   2   5    7.00    1.00
   3  -2   5    7.70    1.40
  -3   2   5    6.60    1.10
   3  -2   5    7.50    1.20
   3  -2   5    6.20    1.20
   3  -2   5    6.30    1.20
   3  -2   5    9.60    1.20
   3   2   5    8.00    1.20
  -3  -2   5    7.30    1.20
   3   2   5    6.50    1.30
   3   2   5    6.50    1.10
  -3  -2   5    8.50    1.10
  -3   2  -5    9.30    1.20
  -3  -2   5    6.90    1.10
   3   2   5    7.90    1.20
  -3  -2   5    7.30    1.10
  -3  -2   5    7.60    1.00
   3   2   5    7.30    1.20
   3   2   5    8.20    1.80
   3   2   5    7.30    1.10
  -3  -2   5    9.60    1.20
   3   2   5   10.20    1.20
  -3  -2   5    7.20    1.80
   3   2   5    5.80    1.20
   3  -2   6    4.40    1.10
   3  -2   6    5.50    1.20
  -3   2   6    7.20    1.00
  -3   2   6    3.80    1.00
  -3   2   6    3.80    1.00
  -3   2   6    7.60    2.00
   3  -2   6    6.50    1.10
   3  -2   6    3.10    1.10
   3  -2   6    2.90    1.80
   3  -2   6    6.30    1.20
   3  -2   6    4.70    1.30
  -3   2   6    5.60    1.00
   3  -2   6    4.00    1.00
  -3  -2   6    5.40    1.90
   3   2   6    3.90    1.10
   3   2   6    5.70    1.10
   3   2   6    5.80    1.10
   3   2   6    3.20    1.80
  -3  -2   6    5.30    1.10
   3   2   6    6.40    1.20
   3   2   6    3.90    1.10
  -3  -2   6    5.30    1.10
  -3  -2   6    4.30    1.20
   3   2   6    2.90    1.10
   3   2   6    2.90    1.30
  -3  -2   6    5.50    0.80
  -3  -2   6    4.50    1.10
   3   2   6    4.60    1.10
   3  -2   7    3.50    1.20
   3  -2   7    5.80    1.20
   3  -2   7    7.10    2.10
  -3   2   7    5.80    1.00
   3  -2   7    8.00    1.40
   3  -2   7    6.10    1.20
  -3   2   7    4.70    2.10
   3  -2   7    5.90    1.30
   3  -2   7    7.90    1.10
  -3   2   7    6.20    1.00
  -3   2   7    6.00    1.00
   3  -2   7    5.70    1.20
   3   2   7    6.60    2.10
   3   2   7    4.30    1.20
  -3  -2   7    5.60    1.20
   3   2   7    6.80    1.40
   3   2   7    4.60    1.30
   3   2   7    5.50    1.20
  -3  -2   7    5.50    1.20
  -3  -2   7    5.90    2.20
  -3  -2   7    6.00    1.10
   3   2   7    7.10    1.20
   3  -2   8    2.60    2.30
  -3   2   8   -0.20    2.30
  -3   2   8    1.20    0.90
   3  -2   8    4.80    1.40
   3  -2   8    1.00    1.20
  -3   2   8    1.30    0.90
   3  -2   8    3.40    1.30
   3  -2   8    1.80    1.40
  -3  -2   8    3.10    1.20
   3   2   8    1.10    1.10
   3   2   8    2.90    1.10
   3   2   8    3.10    1.30
   3   2   8    0.70    1.20
   3   2   8    1.80    1.20
  -3  -2   8    2.10    1.00
   3   2   8    2.00    2.30
  -3  -2   8    1.90    1.10
  -3  -2   8    2.60    2.30
   3  -2   9    1.60    1.40
   3  -2   9    0.50    1.50
   3  -2   9   -1.30    1.30
   3  -2   9    0.30    2.60
  -3   2   9    0.20    1.00
  -3   2   9   -1.00    2.50
   3  -2   9    1.20    1.30
  -3   2   9    1.60    1.00
   3   2   9    1.10    1.00
  -3  -2   9    0.90    1.20
   3   2   9   -0.30    1.20
  -3  -2   9   -0.20    2.60
   3   2   9    0.80    2.40
   3   2   9    1.00    1.30
   3   2   9    0.60    1.20
   3  -2  10    4.00    1.70
  -3   2  10    2.00    1.10
  -3   2  10    8.40    3.40
   3  -2  10    6.30    3.00
  -3   2  10    2.40    1.20
   3   2  10    4.00    1.50
   3   2  10    2.00    2.90
  -3  -2  10    2.50    1.40
   3  -2  11    2.90    1.90
   3  -2  11    9.10    3.30
  -3   2  11    4.00    3.40
  -3   2  11    2.70    1.30
   3   2  11    1.20    1.50
   3   2  11   -2.60    3.00
  -3  -2  11    2.80    1.50
  -3   2  12    8.20    1.40
  -3   2  12    9.30    4.10
   3  -2  12    6.10    3.80
   3  -2  12   10.10    2.20
   3   2  12   11.00    4.00
  -3  -2  12    5.20    1.70
   3   2  12    4.10    1.80
   3  -2  13   16.50    4.70
   3  -2  13   16.20    2.60
  -3  -2  13   18.10    2.10
   3   2  13   14.80    4.50
   3  -2  14    4.40    4.50
   3  -2  14    0.10    2.40
   3   2  14    2.90    4.50
  -3  -2  14    0.70    1.80
   3  -2  15   14.80    5.20
   3  -2  15   10.70    3.50
   3   2  15    4.20    4.70
   3  -2  16   14.60    5.50
   3   2  16    4.10    5.10
  -4  -2   0   57.99    3.50
  -4   2   0   54.19    3.50
  -4  -2   0   67.19    3.60
   4   2   0   60.29    3.50
  -4  -2   0   65.59    3.50
   4  -2   0   60.59    3.50
  -4   2   0   63.09    3.40
   4  -2   0   54.79    3.50
   4   2   0   65.29    3.60
  -4  -2   0   61.29    3.60
   4  -2   0   63.79    3.60
   4  -2   1 2004.90   93.49
  -4   2   1 2223.58   93.49
  -4  -2  -1 1997.50   93.39
  -4   2   1 2160.68   93.49
   4   2  -1 2101.39   93.49
   4  -2   1 2057.89   93.49
  -4  -2  -1 2123.49   93.49
  -4   2   1 2169.28   93.49
   4  -2   1 2017.30   93.39
  -4  -2  -1 2156.78   93.49
   4   2  -1 2078.59   93.49
   4  -2  -1 2040.80   93.39
  -4  -2   1 2116.59   93.49
  -4   2  -1 2317.57   93.49
  -4   2  -1 2185.48   93.49
  -4  -2   1 2181.08   93.49
  -4  -2   1 2286.67   93.49
   4  -2  -1 2142.69   93.49
   4   2   1 2110.29   93.49
  -4   2  -1 2138.29   93.49
  -4  -2   1 2140.09   93.49
   4   2   1 1854.71   93.39
  -4  -2  -2    5.10    1.20
  -4   2   2    1.80    1.50
  -4  -2  -2    4.80    1.20
  -4   2   2    3.90    1.10
  -4   2   2    1.60    1.00
   4   2  -2    4.60    1.20
   4  -2   2    5.10    1.30
  -4  -2  -2    5.80    1.20
   4   2  -2    3.00    1.10
   4  -2   2    4.30    1.30
  -4   2   2    3.60    0.90
   4  -2   2    3.20    1.20
  -4   2   2    4.40    1.10
   4  -2   2    4.30    1.20
  -4   2   2    3.20    1.10
  -4   2   2    3.90    1.10
  -4  -2   2    1.90    1.00
  -4  -2   2    4.20    1.10
  -4  -2   2    2.90    1.10
  -4   2  -2    7.70    1.20
   4   2   2    6.50    1.40
   4   2   2    3.80    1.20
   4  -2  -2    3.20    1.10
  -4  -2   2    4.40    1.00
  -4   2  -2    3.80    1.20
  -4  -2   2    2.30    1.20
  -4  -2   2    4.10    1.10
   4   2   2    3.20    1.20
   4   2   2    5.60    1.10
  -4  -2   2    7.70    1.30
   4  -2  -2    3.30    1.20
   4  -2   3 2007.60   89.99
  -4   2   3 1936.51   89.89
  -4   2   3 1948.91   89.89
   4  -2   3 2050.39   89.79
  -4  -2  -3 2023.30   89.99
  -4   2   3 2152.08   89.59
   4  -2   3 1936.81   89.99
  -4   2   3 2127.19   89.89
  -4   2   3 1988.70   89.89
   4   2  -3 1934.71   89.89
  -4   2   3 2014.50   89.89
  -4  -2  -3 1976.40   89.89
   4  -2   3 2014.00   89.99
  -4   2   3 2171.88   89.59
   4  -2   3 2054.49   89.79
   4  -2   3 2040.40   89.89
  -4   2   3 2049.20   89.89
   4  -2   3 2135.39   89.99
   4   2   3 2098.89   90.79
  -4   2  -3 2104.79   89.99
  -4  -2   3 2136.09   89.69
  -4  -2   3 2086.19   90.09
   4   2   3 1923.41   89.89
  -4  -2   3 2140.99   89.89
   4   2   3 1939.31   89.89
   4   2   3 1979.10   89.99
  -4  -2   3 2082.89   89.89
   4   2   3 2127.89   89.79
   4  -2  -3 2038.10   89.89
  -4   2  -3 1999.70   89.99
  -4  -2   3 1849.71   89.89
  -4  -2   3 2029.20   89.89
   4   2   3 2194.38   90.19
   4   2   3 2022.20   89.99
   4   2   3 2061.19   89.69
  -4  -2   3 2082.39   89.69
  -4  -2   3 1929.11   89.89
   4   2   3 2045.80   89.89
   4  -2   4    6.30    1.20
  -4   2   4    4.10    1.10
  -4   2   4    4.90    1.10
  -4  -2  -4    6.50    1.20
  -4   2   4    2.90    1.50
   4  -2   4    4.20    1.20
   4  -2   4    1.00    1.00
   4  -2   4    1.90    0.90
   4  -2   4    3.00    1.30
  -4   2   4    4.40    1.10
   4  -2   4    6.30    1.30
   4  -2   4    4.60    1.70
   4   2  -4    7.00    1.20
   4  -2   4    3.80    1.20
   4  -2   4    3.80    0.90
  -4   2   4    4.60    1.10
   4  -2   4    4.60    1.40
  -4   2   4    4.20    1.10
  -4   2   4    4.60    1.10
  -4   2   4    5.00    1.00
  -4  -2   4    5.00    1.50
   4   2   4    5.50    1.20
   4   2   4    4.20    1.20
  -4  -2   4    4.50    1.20
   4   2   4    5.80    1.20
   4   2   4    4.80    1.10
  -4  -2   4    5.60    1.10
   4   2   4    4.40    1.40
  -4   2  -4    4.40    1.20
  -4  -2   4    5.00    1.20
  -4  -2   4    5.10    1.00
  -4  -2   4    3.20    1.10
   4   2   4    4.00    1.50
   4   2   4    4.60    1.10
   4   2   4    4.60    1.30
  -4  -2   4    4.80    1.20
   4  -2  -4    5.80    1.20
  -4   2   5 1348.37   56.39
  -4   2   5 1324.67   55.59
   4  -2   5 1202.68   55.69
   4  -2   5 1264.47   55.69
   4  -2   5 1205.28   55.79
   4  -2   5 1199.08   55.69
  -4  -2  -5 1239.38   55.69
  -4   2   5 1260.17   55.69
  -4   2   5 1283.67   55.59
   4  -2   5 1227.28   55.69
  -4   2   5 1225.18   55.59
   4  -2   5 1214.58   55.79
  -4   2   5 1256.67   55.59
   4   2  -5 1393.56   55.99
   4  -2   5 1336.47   56.29
   4  -2   5 1263.17   55.69
  -4   2   5 1250.87   55.69
   4   2   5 1290.17   56.19
  -4  -2   5 1283.17   55.59
  -4  -2   5 1219.28   55.69
   4   2   5 1232.48   55.79
   4   2   5 1327.27   55.69
   4   2   5 1182.08   55.69
  -4   2  -5 1286.87   55.79
  -4  -2   5 1255.17   56.19
   4   2   5 1213.48   55.69
  -4  -2   5 1209.08   55.69
  -4  -2   5 1263.57   55.59
   4   2   5 1258.27   55.69
   4   2   5 1231.88   55.69
  -4  -2   5 1301.97   55.59
   4   2   5 1213.08   55.69
  -4  -2   5 1230.98   55.59
  -4   2   6    3.80    1.00
  -4   2   6    5.10    1.10
   4  -2   6    2.90    1.30
   4  -2   6    5.40    1.40
   4  -2   6    6.30    2.00
  -4   2   6    4.70    1.20
   4  -2   6    5.70    1.30
  -4   2   6    4.00    1.10
   4  -2   6    3.00    1.30
  -4   2   6    4.90    0.90
   4  -2   6    4.70    1.50
  -4  -2  -6    4.50    1.90
   4  -2   6    1.90    1.20
   4  -2   6    4.30    1.30
  -4   2   6    2.90    1.00
  -4   2   6    2.90    1.90
  -4   2   6    5.10    1.20
  -4  -2   6    3.70    1.20
   4   2   6    4.60    1.20
  -4  -2   6    4.00    1.10
  -4   2  -6    3.40    1.20
   4   2   6    1.00    1.40
   4   2   6    5.10    1.20
   4   2   6    3.10    1.20
   4   2   6    4.20    1.30
  -4  -2   6    6.00    2.00
   4   2   6    5.70    1.20
   4   2   6    3.00    1.30
  -4  -2   6    3.70    1.20
  -4  -2   6    4.80    1.30
   4   2   6    2.80    1.80
  -4  -2   6    4.70    1.20
  -4  -2   6    3.40    0.90
   4  -2   7  765.52   33.30
  -4   2   7  759.12   33.20
   4  -2   7  761.32   34.20
   4  -2   7  740.53   33.40
  -4   2   7  720.33   33.20
  -4   2   7  754.32   34.30
  -4   2   7  754.82   33.20
   4  -2   7  744.53   33.30
   4  -2   7  726.93   33.30
  -4   2   7  752.82   33.20
   4  -2   7  730.23   33.50
   4  -2   7  726.03   33.50
   4   2   7  758.52   33.40
  -4  -2   7  746.73   33.30
  -4  -2   7  747.43   33.30
   4   2   7  772.32   33.30
   4   2   7  707.73   33.30
   4   2   7  759.12   34.20
   4   2   7  733.33   33.40
   4   2   7  767.22   33.30
   4   2   7  747.73   33.50
  -4  -2   7  720.03   33.30
  -4  -2   7  748.53   34.20
   4   2   7  771.22   33.20
   4  -2   8    1.00    1.50
   4  -2   8   -4.20    2.20
  -4   2   8   -0.20    2.30
   4  -2   8    0.10    1.50
  -4   2   8    0.50    1.20
  -4   2   8   -0.40    1.00
   4  -2   8   -0.30    1.00
  -4   2   8    2.10    1.10
   4  -2   8   -2.00    1.20
   4  -2   8   -1.20    1.20
   4   2   8    1.60    2.30
  -4  -2   8    0.10    1.10
  -4  -2   8   -0.70    2.50
   4   2   8   -1.10    1.50
  -4  -2   8    1.00    1.20
  -4  -2   8    1.10    1.20
   4   2   8   -0.10    1.40
   4   2   8    1.30    1.40
   4  -2   9  509.55   22.80
  -4   2   9  495.85   22.50
  -4   2   9  536.25   24.20
  -4   2   9  492.25   22.50
   4  -2   9  518.95   24.00
   4  -2   9  489.15   22.90
   4   2   9  503.65   22.80
   4   2   9  509.05   22.70
   4   2   9  502.45   24.00
  -4  -2   9  488.35   24.00
  -4  -2   9  483.05   22.60
  -4   2  10    5.20    1.40
   4  -2  10    3.30    1.90
  -4   2  10    2.70    3.20
   4  -2  10    3.90    1.60
   4  -2  10    1.30    2.90
  -4   2  10    2.80    1.40
   4   2  10    3.80    1.50
  -4  -2  10    4.30    1.50
  -4  -2  10    3.40    3.10
   4   2  10    5.40    1.70
   4   2  10    8.20    3.20
  -4   2  11  231.88   11.30
   4  -2  11  237.68   11.80
   4  -2  11  249.18   13.40
  -4   2  11  251.87   13.80
  -4  -2  11  239.88   11.40
   4   2  11  251.47   13.50
  -4   2  12    3.20    1.60
   4  -2  12   -0.60    2.20
   4  -2  12    4.10    3.60
  -4   2  12    6.80    3.90
   4   2  12    9.30    3.80
  -4  -2  12    5.50    1.80
  -4   2  13  141.29    7.20
   4  -2  13  140.09    8.00
  -4   2  13  152.08   10.60
   4  -2  13  136.29   10.00
   4   2  13  146.59   10.50
  -4  -2  13  145.19    7.40
   4  -2  14   -1.00    2.50
   4  -2  14    2.70    4.50
  -4  -2  14    1.30    1.90
   4   2  14    0.80    4.40
   4  -2  15  118.59   10.10
   4   2  15  127.99   10.70
   4  -2  16   -0.70    5.00
   4   2  16   -2.20    4.80
  -5  -2   0   -1.40    1.10
   5   2   0    0.40    1.20
  -5  -2   0    2.20    1.20
  -5   2   0    1.40    1.10
  -5   2   0    0.30    1.20
   5  -2   0    1.30    1.30
   5   2   0    1.20    1.20
   5  -2   0    1.50    1.20
  -5  -2   0    0.20    1.20
  -5  -2   0    0.60    1.20
   5  -2   0    0.80    1.10
  -5   2   0   -1.60    1.00
   5   2  -1   16.20    1.80
   5  -2   1   12.40    1.80
  -5  -2  -1   14.60    1.80
  -5   2   1   11.60    1.60
  -5  -2  -1   18.10    1.90
  -5  -2  -1   17.20    1.80
   5  -2   1    9.20    1.50
  -5   2   1   13.80    1.60
  -5  -2  -1   10.20    1.60
   5   2  -1   16.30    1.80
  -5   2   1   17.20    1.80
   5  -2   1   14.50    1.80
  -5  -2   1   15.60    1.90
   5  -2  -1   15.00    1.70
  -5  -2   1   14.40    1.70
  -5  -2   1   15.30    1.70
  -5   2  -1   13.00    1.60
  -5  -2   1   13.30    1.60
   5   2   1   14.50    1.70
   5  -2  -1   16.10    1.70
   5   2   1   14.50    1.70
  -5   2  -1   15.60    1.70
  -5   2  -1   12.50    1.60
  -5   2   2   87.99    4.40
  -5  -2  -2   91.19    4.70
   5   2  -2   83.59    4.70
   5  -2   2   84.29    4.70
  -5  -2  -2   81.39    4.70
  -5   2   2   81.59    4.60
   5  -2   2   88.19    4.80
   5  -2   2   89.59    4.60
  -5   2   2   84.69    4.60
   5  -2   2   78.89    4.70
  -5   2   2   79.89    4.50
  -5  -2  -2   83.09    4.60
   5   2  -2   86.19    4.60
  -5   2   2   90.09    4.70
  -5   2   2   86.69    4.40
  -5   2  -2   79.49    4.60
  -5  -2   2   89.09    4.70
   5   2   2   80.69    4.80
   5  -2  -2   79.09    4.60
  -5  -2   2   86.89    4.40
  -5  -2   2   81.19    4.60
   5   2   2   92.19    4.80
   5  -2  -2   81.99    4.60
  -5   2  -2   86.69    4.70
   5   2   2   94.79    4.70
  -5  -2   2   91.49    4.70
  -5  -2   2   79.99    4.70
  -5  -2   2   79.99    4.70
  -5  -2   2   87.59    4.50
  -5   2   3    1.90    0.80
   5  -2   3    3.30    1.20
   5  -2   3    2.50    1.30
  -5   2   3    2.30    1.60
  -5   2   3    3.00    1.10
   5  -2   3    0.30    1.20
  -5  -2  -3    2.70    1.20
   5  -2   3    2.20    1.40
  -5   2   3    2.10    1.20
  -5   2   3    1.30    1.10
  -5   2   3    2.60    1.10
  -5   2   3    1.30    1.10
   5  -2   3    1.90    1.10
   5   2  -3    1.10    1.20
  -5   2   3    2.10    1.10
   5   2  -3    4.20    1.50
  -5  -2  -3    3.60    1.20
  -5   2   3    0.80    1.00
   5  -2   3    2.40    1.20
   5   2   3    1.80    1.10
   5  -2  -3    2.10    1.10
  -5  -2   3    2.60    1.20
  -5  -2   3    1.30    0.90
  -5  -2   3    0.40    1.20
   5   2   3    1.00    1.30
  -5  -2   3    0.50    1.10
  -5  -2   3    1.60    1.20
  -5  -2   3    1.30    1.00
  -5   2  -3    1.50    1.00
  -5   2  -3    1.80    1.10
   5   2   3    1.80    1.50
  -5  -2   3    2.30    1.30
   5   2   3    0.40    1.20
  -5  -2   3    1.90    1.40
  -5  -2   3    2.60    1.10
   5   2   3   -0.80    1.00
   5   2   3    1.90    1.20
   5  -2   4   13.90    1.80
  -5   2   4   11.00    1.60
   5  -2   4   10.80    1.70
   5  -2   4   11.30    1.50
   5  -2   4   11.20    1.70
   5  -2   4   12.60    1.70
   5  -2   4   10.50    1.60
  -5   2   4    8.80    2.00
   5  -2   4   10.90    1.30
   5  -2   4   13.20    1.70
  -5   2   4   12.70    1.50
  -5   2   4   10.90    1.60
   5  -2   4    9.50    2.30
  -5   2   4   10.90    1.50
  -5  -2  -4   11.50    1.60
   5   2  -4   13.90    1.70
  -5   2   4   10.60    1.60
  -5   2   4   12.40    1.60
  -5   2   4   10.00    1.40
   5  -2   4   16.10    2.30
   5   2   4   10.10    1.70
   5   2   4    9.10    1.50
   5   2   4   10.10    1.70
   5   2   4   13.20    1.40
  -5  -2   4   13.20    1.60
  -5  -2   4   11.90    1.90
   5  -2  -4   10.00    1.40
   5   2   4    9.50    1.60
  -5   2  -4    9.70    1.50
  -5  -2   4   13.40    1.50
   5   2   4   10.00    1.60
  -5  -2   4   13.50    1.70
   5   2   4   10.50    1.50
   5   2   4   11.50    1.60
   5   2   4   11.90    2.00
   5   2   4   10.50    1.30
  -5  -2   4   10.40    1.50
  -5  -2   4   13.50    1.70
  -5  -2   4    8.90    1.50
   5  -2   5    9.20    1.60
   5  -2   5    5.10    1.60
   5  -2   5    6.20    1.50
  -5   2   5    6.50    1.20
  -5   2   5    5.00    1.30
  -5  -2  -5    4.10    1.30
  -5   2   5    5.70    1.20
   5  -2   5    7.70    1.60
  -5   2   5    6.80    1.30
  -5   2   5    4.00    1.30
   5  -2   5    7.50    2.00
   5  -2   5    6.40    1.50
  -5   2   5    7.90    2.00
  -5   2   5    5.10    1.30
   5  -2   5    5.90    1.40
  -5   2   5    6.60    1.30
   5  -2   5   13.10    1.70
   5   2  -5    6.70    1.40
  -5  -2   5    7.10    1.40
  -5  -2   5    5.80    1.40
   5   2   5    5.20    1.40
  -5   2  -5    7.00    1.40
   5   2   5    3.10    1.30
   5   2   5    6.50    1.50
   5   2   5    5.60    1.90
  -5  -2   5    6.30    1.40
  -5  -2   5    7.50    1.40
   5   2   5    7.60    1.50
   5   2   5    3.20    1.30
   5   2   5    6.70    1.60
  -5  -2   5    6.70    1.30
  -5  -2   5    4.20    1.40
   5  -2  -5    7.50    1.50
  -5  -2   5    4.40    1.80
   5   2   5    4.30    1.60
   5  -2   6    1.10    2.00
  -5   2   6    2.40    1.20
  -5   2   6    2.30    1.20
  -5   2   6    2.70    1.30
  -5   2   6    1.90    1.20
  -5   2   6    2.90    1.20
   5  -2   6    0.30    1.60
  -5   2   6    3.60    1.10
   5  -2   6    4.00    1.40
   5  -2   6    1.50    1.40
   5  -2   6    4.10    1.60
   5  -2   6    1.80    1.50
  -5   2   6    3.00    2.00
  -5   2   6    2.10    1.20
  -5  -2   6    2.70    2.00
  -5  -2   6    3.10    1.40
   5   2   6    3.90    1.40
   5   2   6    4.10    1.50
   5   2   6    4.10    1.40
  -5   2  -6    2.10    1.30
   5   2   6    4.20    1.70
  -5  -2   6    2.50    1.30
  -5  -2   6    4.40    1.10
  -5  -2   6    2.10    1.20
  -5  -2   6    3.70    1.40
   5   2   6    3.10    2.00
   5   2   6    6.40    1.60
  -5  -2   6    4.40    1.40
  -5   2   7    3.40    2.40
  -5   2   7    2.30    1.10
  -5   2   7    4.00    1.30
  -5   2   7    3.00    1.30
   5  -2   7    3.90    1.60
   5  -2   7    1.80    1.80
   5  -2   7    3.00    1.70
  -5   2   7    3.80    1.30
  -5   2   7    3.60    1.30
  -5   2   7    1.90    0.90
   5  -2   7    3.10    1.60
   5  -2   7    5.50    2.50
   5  -2   7    1.00    1.40
  -5   2   7    1.40    1.20
   5   2   7    2.90    1.50
   5   2   7    5.40    2.30
   5   2   7    3.70    1.50
  -5  -2   7    5.40    1.50
  -5  -2   7    1.50    1.40
   5   2   7    2.60    1.60
   5   2   7    4.80    1.50
   5   2   7    2.00    1.40
  -5  -2   7    3.30    1.40
  -5  -2   7    5.90    2.40
  -5  -2   7    0.80    1.40
  -5  -2   7    3.10    1.20
  -5  -2   7    4.20    1.10
   5  -2   8   33.60    2.70
  -5   2   8   29.30    2.70
   5  -2   8   27.00    3.80
  -5   2   8   31.50    2.50
   5  -2   8   32.90    3.00
  -5   2   8   33.20    2.40
  -5   2   8   25.80    3.80
   5  -2   8   27.30    2.90
  -5   2   8   29.00    2.50
   5  -2   8   30.50    2.50
   5  -2   8   30.60    2.70
  -5  -2   8   24.00    3.70
   5   2   8   28.50    3.70
   5   2   8   30.10    2.50
  -5  -2   8   26.10    2.50
   5   2   8   29.70    2.50
   5   2   8   31.30    2.40
  -5  -2   8   30.50    2.60
   5   2   8   26.20    2.60
  -5  -2   8   28.00    2.40
   5   2   8   32.50    2.90
  -5   2   9    2.60    1.40
   5  -2   9    3.40    2.80
   5  -2   9    2.10    1.80
  -5   2   9    0.90    2.80
   5  -2   9   -0.90    1.50
   5  -2   9   -1.20    1.50
   5  -2   9   -0.60    1.80
  -5  -2   9    0.50    2.90
  -5  -2   9   -1.60    1.40
   5   2   9   -1.10    1.70
  -5  -2   9   -1.20    1.20
   5   2   9    1.80    2.70
  -5  -2   9    0.20    1.60
   5  -2  10   -1.10    2.00
  -5   2  10    0.50    1.50
   5  -2  10    1.40    3.00
  -5   2  10   -1.50    3.00
   5  -2  10    1.80    1.80
   5   2  10    0.60    1.70
  -5  -2  10   -3.60    3.00
  -5  -2  10    0.00    1.70
   5   2  10   -2.30    2.80
  -5   2  11    7.00    3.80
   5  -2  11   13.40    2.10
   5  -2  11   12.30    2.60
   5  -2  11   12.40    3.80
  -5   2  11    9.50    2.00
  -5  -2  11    8.50    2.20
   5   2  11   14.20    3.90
  -5  -2  11   16.30    4.10
   5   2  11   12.10    2.00
   5  -2  12    9.40    4.20
  -5   2  12   20.60    4.80
   5  -2  12   12.10    2.80
  -5   2  12   12.20    2.10
  -5  -2  12   12.90    2.30
   5   2  12   11.70    4.10
   5  -2  13   -0.20    2.50
   5  -2  13    0.90    3.90
  -5   2  13    2.60    4.30
  -5   2  13    0.80    1.80
  -5  -2  13   -0.10    2.00
   5   2  13   -5.20    3.70
   5  -2  14    5.50    2.90
   5  -2  14   -5.40    4.20
  -5   2  14    1.00    1.90
   5   2  14   -4.30    4.00
  -5  -2  14    1.30    2.20
   5  -2  15    8.30    5.10
   5   2  15   -1.50    4.50
   5  -2  16    5.50    5.30
   5   2  16   -0.50    4.90
  -6  -2   0   20.60    2.00
   6   2   0   20.00    2.20
  -6  -2   0   20.20    2.10
  -6   2   0   19.50    2.10
  -6   2   0   17.40    1.90
  -6   2   0   12.80    1.80
   6   2   0   18.20    2.10
  -6  -2   0   22.40    2.20
   6  -2   0   23.10    2.10
   6  -2   0   19.40    2.00
   6  -2   0   20.70    2.20
  -6  -2   0   20.00    2.00
  -6   2   1  725.13   30.80
  -6   2   1  710.43   30.60
  -6   2   1  712.83   30.80
   6   2  -1  658.83   30.80
   6  -2   1  639.44   30.80
  -6  -2  -1  668.33   30.80
   6  -2   1  663.13   30.80
  -6  -2  -1  689.53   30.80
   6   2  -1  690.73   30.80
  -6   2   1  637.74   30.70
   6  -2   1  712.53   30.80
  -6  -2  -1  708.63   30.80
  -6  -2  -1  693.73   30.80
  -6  -2   1  691.03   30.80
   6  -2  -1  691.33   30.80
  -6  -2   1  732.83   30.80
  -6  -2   1  625.94   30.70
  -6   2  -1  668.33   30.80
  -6  -2   1  726.13   30.80
   6   2   1  694.63   30.90
  -6   2  -1  706.43   30.80
  -6  -2   1  711.43   30.70
  -6  -2   1  637.94   30.80
  -6   2  -1  696.23   30.80
   6  -2  -1  649.83   30.70
   6   2   1  627.94   30.80
  -6   2   2    1.50    1.20
  -6   2   2    2.00    1.30
  -6   2   2    1.90    1.20
   6  -2   2    2.70    1.40
  -6   2   2    3.10    1.10
  -6   2   2    2.00    1.20
   6   2  -2    3.50    1.40
   6   2  -2    5.20    1.40
   6  -2   2    3.40    1.40
  -6  -2  -2    2.30    1.30
   6  -2   2    1.90    1.30
  -6  -2  -2    1.60    1.20
   6  -2   2    2.70    1.50
  -6   2   2    3.00    1.30
   6  -2  -2    4.20    1.30
   6  -2  -2    1.00    1.20
   6   2   2    1.20    1.30
  -6   2  -2    3.70    1.30
   6   2   2    3.70    1.50
  -6  -2   2    4.90    1.40
  -6  -2   2    3.40    1.50
  -6  -2   2    2.80    1.30
  -6   2  -2    2.90    1.30
   6   2   2    7.50    1.70
  -6  -2   2    3.10    1.50
  -6  -2   2    4.20    1.30
  -6  -2   2    2.00    1.30
  -6  -2   2    3.70    1.40
  -6  -2   2    4.90    1.20
   6  -2   3  301.47   14.10
  -6   2   3  310.07   13.70
   6  -2   3  309.27   14.20
  -6  -2  -3  293.67   14.00
   6   2  -3  292.97   14.00
  -6   2   3  290.87   14.00
   6  -2   3  307.17   13.90
  -6   2   3  317.07   14.00
   6   2  -3  311.87   14.10
  -6  -2  -3  294.27   14.00
  -6   2   3  296.87   14.00
  -6   2   3  305.77   14.00
  -6   2   3  291.27   14.00
  -6   2   3  309.97   14.60
  -6   2   3  309.07   13.70
   6  -2   3  274.47   14.10
   6  -2   3  280.97   14.00
   6  -2   3  302.87   13.80
  -6   2  -3  285.97   14.10
   6  -2  -3  294.07   14.00
  -6  -2   3  279.57   14.00
  -6  -2   3  311.37   14.20
  -6  -2   3  310.67   14.10
   6  -2  -3  291.97   14.00
  -6  -2   3  311.47   13.80
   6   2   3  315.87   13.90
  -6  -2   3  310.47   13.80
   6   2   3  279.07   14.10
  -6  -2   3  311.67   13.80
   6   2   3  330.77   14.50
   6   2   3  305.57   14.00
  -6   2  -3  295.47   14.10
  -6  -2   3  292.57   14.10
  -6  -2   3  297.47   14.00
   6   2   3  291.67   14.10
  -6  -2   3  298.77   14.00
   6   2   3  302.17   13.80
  -6   2   4   13.40    1.70
  -6   2   4   13.40    1.90
   6  -2   4   14.30    2.00
   6  -2   4   12.80    1.60
   6  -2   4   16.10    2.00
   6  -2   4   14.30    1.80
   6  -2   4   13.00    2.00
  -6   2   4   13.00    2.30
   6  -2   4   11.10    2.40
   6  -2   4   13.60    1.70
   6   2  -4   12.70    1.80
  -6   2   4   11.50    1.80
  -6  -2  -4   16.30    1.90
  -6  -2  -4   14.50    1.90
  -6   2   4   16.00    1.80
  -6   2   4   14.30    1.70
  -6   2   4   14.90    1.70
  -6   2   4   12.80    1.70
  -6   2  -4   12.30    1.80
   6   2   4   11.00    2.30
   6   2   4   12.40    2.00
   6   2   4   13.80    1.90
  -6  -2   4   13.50    1.90
   6   2   4   13.30    2.00
  -6  -2   4   16.30    2.10
   6   2   4   13.00    2.20
  -6   2  -4   14.80    1.90
  -6  -2   4   14.00    1.80
  -6  -2   4   10.60    1.20
  -6  -2   4   10.30    2.00
  -6  -2   4   15.20    2.00
   6   2   4   12.10    1.70
   6   2   4   14.20    1.50
  -6  -2   4   11.80    1.70
  -6  -2   4   13.10    1.30
  -6  -2   4   14.40    1.80
   6  -2  -4   15.70    1.80
   6   2  -5  629.34   28.40
  -6   2   5  623.04   28.20
  -6   2   5  657.83   29.10
   6  -2   5  629.64   28.40
  -6   2   5  620.24   28.30
   6  -2   5  590.84   28.50
  -6  -2  -5  628.44   28.40
  -6   2   5  637.34   28.30
   6  -2   5  637.04   29.00
   6  -2   5  600.24   28.30
  -6   2   5  645.64   28.30
   6  -2   5  607.44   28.40
   6  -2   5  628.84   27.90
  -6   2   5  615.24   28.40
   6  -2   5  618.04   27.90
   6  -2   5  649.24   28.50
   6   2   5  646.94   28.90
   6  -2  -5  604.34   28.30
  -6  -2   5  641.24   28.40
  -6  -2   5  627.74   28.30
   6   2   5  626.04   28.40
  -6  -2   5  608.44   28.40
  -6  -2   5  626.74   28.40
  -6   2  -5  632.64   28.50
  -6  -2   5  639.64   28.30
   6   2   5  621.44   28.30
   6   2   5  648.54   28.60
   6   2   5  621.94   28.40
  -6  -2   5  640.24   28.80
  -6  -2   5  639.74   28.30
   6  -2   6    5.70    1.80
  -6   2   6    5.80    2.50
  -6   2   6    4.20    1.40
  -6   2   6    6.20    1.50
  -6   2   6    6.90    1.40
  -6   2   6    6.50    1.40
  -6   2   6    7.40    1.70
   6  -2   6    4.90    1.70
   6  -2   6    9.60    2.10
   6  -2   6    9.80    2.00
   6  -2   6    7.20    2.40
   6  -2   6    7.30    1.90
   6   2   6    5.50    2.20
   6   2   6    6.80    1.60
   6   2   6    5.10    1.80
  -6  -2   6    6.10    1.50
  -6  -2   6    4.70    2.30
  -6  -2   6    8.50    1.70
  -6  -2   6    3.40    1.60
  -6  -2   6    4.00    1.60
  -6  -2   6    9.80    1.50
   6   2   6    7.20    1.80
  -6  -2   6    5.60    1.70
   6   2   6    5.40    1.90
   6  -2   7  764.22   34.70
   6  -2   7  738.73   34.80
   6  -2   7  750.02   34.80
   6  -2   7  770.62   34.70
  -6   2   7  819.92   34.50
  -6   2   7  760.02   34.60
  -6   2   7  773.62   34.60
  -6   2   7  776.02   34.40
   6  -2   7  778.72   34.70
  -6   2   7  797.72   35.80
  -6   2   7  797.42   34.40
   6  -2   7  805.02   35.70
  -6  -2   7  737.23   34.60
  -6  -2   7  789.92   34.40
  -6  -2   7  758.52   34.60
  -6  -2   7  756.52   34.50
  -6  -2   7  765.22   34.70
  -6  -2   7  761.22   34.40
   6   2   7  762.22   34.90
   6   2   7  765.82   35.50
   6   2   7  783.22   34.70
   6   2   7  740.93   34.60
  -6  -2   7  778.32   35.50
   6   2   7  770.92   34.70
   6  -2   8   -2.20    2.60
   6  -2   8    4.30    1.80
  -6   2   8    3.10    1.40
  -6   2   8    0.00    1.50
  -6   2   8    2.50    2.70
   6  -2   8    3.60    1.70
   6  -2   8    5.70    2.10
   6  -2   8    1.60    1.80
   6  -2   8   -1.50    1.90
   6   2   8    2.20    2.60
   6   2   8    0.60    1.80
   6   2   8   -1.40    1.50
  -6  -2   8    3.80    1.60
  -6  -2   8    2.00    1.50
  -6  -2   8    1.90    1.70
  -6  -2   8    1.30    1.30
   6   2   8    2.30    1.90
  -6  -2   8    3.80    1.70
  -6  -2   8   -0.40    1.60
  -6  -2   8    2.80    2.70
   6   2   8    1.10    1.60
   6  -2   9  292.87   14.60
   6  -2   9  308.97   14.10
   6  -2   9  311.77   14.30
   6  -2   9  313.47   15.70
   6  -2   9  285.87   14.20
   6  -2   9  295.57   14.60
  -6   2   9  294.57   14.30
  -6   2   9  312.27   14.10
  -6   2   9  312.97   16.00
   6   2   9  320.67   15.70
  -6  -2   9  319.17   15.80
   6   2   9  299.47   14.50
   6   2   9  307.67   14.20
  -6  -2   9  298.97   14.20
  -6  -2   9  299.07   14.30
   6   2   9  302.37   14.20
  -6   2  10   16.00    4.00
   6  -2  10    7.30    2.60
   6  -2  10    9.70    2.40
   6  -2  10    3.00    3.30
  -6   2  10   14.20    2.30
  -6  -2  10   13.60    2.30
   6   2  10   18.40    4.00
  -6  -2  10   12.30    3.90
   6   2  10   13.30    2.40
  -6  -2  10   11.00    1.80
   6  -2  11  113.09    6.40
  -6   2  11  101.69    6.00
   6  -2  11  102.29    6.80
   6  -2  11  117.69    8.20
  -6   2  11  119.99    9.00
  -6  -2  11   99.49    8.20
  -6  -2  11  107.29    6.30
   6   2  11  103.99    6.10
   6   2  11  103.99    8.30
   6  -2  12   15.60    4.50
   6  -2  12   16.10    2.40
   6  -2  12   18.10    3.20
  -6   2  12   13.20    2.40
  -6   2  12   14.40    4.70
  -6  -2  12   16.90    4.70
   6   2  12   14.50    2.20
   6   2  12   12.60    4.40
  -6  -2  12   16.20    2.60
   6  -2  13  106.99    9.10
  -6   2  13  100.79    9.30
   6  -2  13  102.19    7.10
  -6   2  13   94.99    6.00
  -6  -2  13  109.89    6.50
   6   2  13  115.29    9.20
  -6   2  14   -3.60    2.10
  -6   2  14    0.70    4.60
   6  -2  14   -5.80    4.20
   6  -2  14   -4.10    2.90
   6   2  14   -0.40    4.50
  -6  -2  14    1.60    2.30
   6  -2  15   53.09    7.50
   6   2  15   59.49    7.50
   6  -2  16   13.70    5.60
   6   2  16    4.10    5.40
  -7  -2   0    0.60    1.50
  -7  -2   0    0.80    1.30
  -7   2   0    0.70    1.40
   7  -2   0    3.20    1.60
   7   2   0   -1.10    1.30
  -7  -2   0    2.60    1.50
  -7   2   0    0.40    1.20
   7  -2   0   -0.50    1.40
   7   2   0   -1.60    1.30
  -7   2   0   -0.20    1.10
  -7  -2   0   -1.60    1.30
   7  -2   0    0.30    1.30
   7  -2   1    3.10    1.50
  -7  -2  -1    2.50    1.40
   7  -2   1    6.50    1.70
  -7   2   1    2.60    1.40
   7   2  -1    3.90    1.40
  -7  -2  -1    4.00    1.40
  -7   2   1    3.80    1.30
  -7  -2  -1    0.50    1.30
   7  -2   1    4.20    1.60
   7   2  -1    2.20    1.40
  -7   2   1    3.60    1.40
  -7   2   1    2.90    1.40
  -7   2  -1    2.70    1.30
  -7  -2   1    6.50    1.60
   7  -2  -1    3.80    1.50
  -7  -2   1    3.20    1.50
   7  -2  -1    5.80    1.50
  -7   2  -1    4.30    1.40
   7   2   1    4.00    1.50
  -7   2  -1    6.30    1.60
  -7  -2   1    5.80    1.50
  -7  -2   1    5.40    1.50
   7   2   1    4.40    1.60
  -7  -2   1    3.50    1.60
  -7  -2   1    5.30    1.60
  -7   2   2  108.49    6.00
   7  -2   2   99.49    6.00
  -7  -2  -2  109.49    6.00
   7  -2   2   94.19    6.00
   7  -2   2  110.69    6.10
  -7  -2  -2  109.89    6.00
  -7   2   2  120.39    5.80
  -7   2   2  113.99    6.00
   7   2  -2  112.09    6.00
   7   2  -2  110.19    6.00
  -7   2   2  108.39    6.00
  -7   2   2  114.59    5.80
  -7   2  -2  109.99    6.00
  -7  -2   2  108.09    6.10
   7   2   2  110.49    6.20
  -7  -2   2  109.99    6.10
  -7  -2   2  116.99    5.80
  -7   2  -2  108.49    6.00
   7  -2  -2  106.79    5.90
  -7  -2   2  116.69    6.10
  -7  -2   2  115.79    6.10
   7  -2  -2  110.89    6.00
  -7  -2   2  119.89    5.80
   7   2   2  116.69    6.00
  -7  -2   2  100.09    6.00
  -7  -2   2  109.19    5.90
   7   2   2  116.19    6.10
  -7  -2  -3   -0.70    1.30
   7  -2   3   -2.00    1.30
  -7  -2  -3   -0.70    1.30
   7  -2   3    1.10    1.40
   7  -2   3    1.10    1.60
  -7   2   3    0.00    1.20
  -7   2   3   -0.80    1.30
   7  -2   3    1.50    1.50
   7   2  -3   -1.60    1.30
   7  -2   3    2.20    1.60
  -7   2   3    3.90    1.60
  -7   2   3   -0.10    1.10
   7   2  -3    0.90    1.30
  -7   2   3    0.00    1.30
   7  -2   3    2.60    1.30
  -7   2   3   -1.60    1.60
  -7   2   3   -0.90    1.30
   7   2   3   -0.10    1.50
   7  -2  -3   -1.90    1.20
   7   2   3    3.20    1.60
  -7   2  -3    0.00    1.20
  -7  -2   3   -0.80    1.30
  -7   2  -3   -1.80    1.20
  -7  -2   3   -0.20    1.40
  -7  -2   3   -0.60    1.20
  -7  -2   3   -0.60    1.50
  -7  -2   3   -1.60    1.10
   7   2   3    0.40    1.40
  -7  -2   3   -2.20    1.40
  -7  -2   3   -0.40    1.40
   7   2   3   -1.30    1.30
   7  -2  -3    0.20    1.40
  -7  -2   3    0.10    1.40
   7   2   3   -1.50    1.20
  -7   2   4  384.96   17.40
   7   2  -4  343.07   16.70
  -7   2   4  350.56   16.60
  -7   2   4  365.66   16.80
  -7   2   4  362.66   16.20
  -7   2   4  349.37   16.60
  -7   2   4  355.86   16.70
   7  -2   4  363.16   16.80
   7  -2   4  362.56   16.50
   7  -2   4  350.26   16.40
  -7   2   4  368.06   16.70
  -7  -2  -4  357.66   16.80
   7  -2   4  347.87   16.90
  -7   2   4  362.26   16.20
   7  -2   4  357.86   16.70
   7  -2   4  365.56   16.90
  -7  -2   4  361.36   16.70
  -7   2  -4  358.66   16.80
  -7  -2   4  346.37   16.70
   7   2   4  335.27   16.70
  -7  -2   4  353.66   16.20
  -7  -2   4  356.96   16.80
  -7  -2   4  371.46   16.30
   7  -2  -4  355.26   16.70
   7   2   4  388.56   17.30
   7   2   4  369.96   17.00
  -7  -2   4  353.56   16.60
   7   2   4  339.07   16.80
  -7  -2   4  369.86   16.80
  -7  -2   4  334.87   16.70
   7   2   4  385.06   16.50
   7   2   4  346.87   16.40
  -7  -2   4  363.56   17.00
   7  -2   5    6.40    2.10
  -7   2   5   -1.70    2.00
   7  -2   5    4.00    1.60
  -7   2   5    5.40    1.80
  -7   2   5    4.10    1.50
  -7   2   5    2.60    1.50
   7  -2   5    1.00    1.80
  -7   2   5    3.10    1.50
   7   2  -5    5.00    1.60
  -7  -2  -5    6.00    1.80
   7  -2   5    4.20    1.30
  -7   2   5    3.50    1.40
   7  -2   5    6.70    2.50
   7  -2   5    4.80    2.00
   7  -2   5    1.60    1.70
   7  -2   5    3.90    1.90
  -7  -2   5    7.60    1.90
  -7   2  -5    4.40    1.60
   7   2   5    3.80    1.70
   7   2   5    2.80    2.10
   7   2   5    1.50    1.30
  -7  -2   5    5.20    1.70
   7   2   5    3.50    1.80
   7   2   5    3.00    1.90
  -7  -2   5    4.40    2.10
   7  -2  -5    6.20    2.10
  -7  -2   5    6.60    1.60
  -7  -2   5    4.20    2.00
  -7  -2   5    4.30    1.70
  -7  -2   5    5.50    1.70
   7   2   5    3.40    1.80
   7   2   5    1.50    1.20
  -7   2   6  110.89    5.80
  -7   2   6  104.29    5.80
  -7   2   6  107.19    6.00
  -7   2   6  103.39    5.80
   7  -2   6  103.59    6.20
  -7   2   6  111.29    6.10
  -7   2   6  103.29    6.90
   7  -2   6  101.99    6.10
   7  -2   6  103.59    6.40
   7  -2   6  106.69    7.00
   7  -2   6  109.89    6.20
   7  -2   6  112.09    6.40
  -7  -2   6  104.09    6.00
  -7  -2   6  101.09    5.80
  -7  -2   6  108.49    5.80
  -7  -2   6  111.99    6.10
   7   2   6  107.59    6.20
  -7  -2   6  113.19    6.80
   7   2   6  106.29    6.20
   7   2   6  106.29    6.40
   7   2   6  115.69    6.90
  -7  -2   6  106.69    6.10
   7   2   6  108.79    6.00
  -7  -2   6  107.49    6.00
   7  -2   7    1.40    1.90
  -7   2   7    3.50    1.60
   7  -2   7   -1.30    2.00
   7  -2   7    5.90    2.10
   7  -2   7    1.60    2.60
   7  -2   7    2.10    2.10
  -7   2   7    2.20    1.50
  -7   2   7    4.40    2.60
  -7   2   7    1.20    1.70
   7  -2   7    1.40    2.10
  -7   2   7    2.40    1.50
  -7   2   7    1.00    1.30
  -7  -2   7   -1.00    1.30
  -7  -2   7   -1.40    1.70
  -7  -2   7    3.40    2.50
  -7  -2   7    3.90    1.90
   7   2   7    1.60    1.90
  -7  -2   7   -0.70    1.40
   7   2   7   -0.10    1.70
   7   2   7   -2.20    1.80
   7   2   7    2.70    2.60
   7   2   7    3.50    1.90
  -7  -2   7   -0.30    1.70
  -7  -2   7    2.70    1.70
   7  -2   8   42.80    3.50
   7  -2   8   35.70    3.50
  -7   2   8   34.80    3.10
   7  -2   8   39.30    3.80
  -7   2   8   44.30    3.10
   7  -2   8   41.40    3.60
   7  -2   8   44.20    4.00
   7  -2   8   45.10    4.90
  -7   2   8   42.20    4.80
  -7   2   8   43.20    3.40
  -7   2   8   41.70    3.50
   7   2   8   42.90    3.60
  -7  -2   8   43.30    3.00
   7   2   8   43.00    3.50
  -7  -2   8   37.20    3.30
   7   2   8   39.30    3.40
   7   2   8   44.80    4.90
  -7  -2   8   46.20    3.20
   7   2   8   44.20    3.80
  -7  -2   8   44.50    4.80
  -7  -2   8   40.50    3.60
  -7  -2   8   43.40    3.40
  -7  -2   8   41.00    3.50
   7  -2   9    0.20    3.10
  -7   2   9    0.80    3.20
  -7   2   9    4.30    1.70
   7  -2   9    1.80    1.90
   7  -2   9   -2.40    1.80
   7  -2   9    0.40    2.30
   7  -2   9    3.90    2.20
  -7   2   9    0.90    1.90
   7  -2   9    5.10    2.40
   7   2   9    2.00    3.10
   7   2   9    1.10    2.00
  -7  -2   9    2.60    2.00
   7   2   9    6.10    1.90
  -7  -2   9   -1.20    1.60
  -7  -2   9    2.10    3.20
   7   2   9    2.90    2.30
   7   2   9    1.70    1.90
   7  -2  10  104.29    7.40
   7  -2  10   86.39    5.50
   7  -2  10   92.89    6.10
  -7   2  10   88.99    5.10
  -7   2  10   90.69    7.60
   7  -2  10   93.89    6.30
  -7   2  10   88.09    5.60
   7  -2  10   82.59    5.40
   7   2  10   93.09    7.20
   7   2  10   89.69    6.00
  -7  -2  10   84.09    5.20
  -7  -2  10   95.89    7.80
   7   2  10   87.89    5.30
  -7  -2  10   94.99    5.80
   7   2  10   90.59    5.30
   7  -2  11   -0.20    2.60
  -7   2  11    5.50    4.00
   7  -2  11    0.40    2.30
   7  -2  11   -2.60    3.40
  -7   2  11    1.50    2.10
  -7  -2  11   -0.20    2.30
  -7  -2  11    0.20    1.50
   7   2  11    0.70    2.20
   7   2  11    2.30    3.60
  -7  -2  11   -1.50    3.70
  -7   2  12   26.00    5.50
  -7   2  12   21.70    2.90
   7  -2  12   19.80    3.00
   7  -2  12   23.50    5.00
   7  -2  12   18.20    3.50
   7   2  12   18.10    2.80
  -7  -2  12   20.70    5.20
  -7  -2  12   15.30    3.10
   7   2  12   26.30    5.20
   7  -2  13    3.50    2.10
  -7   2  13    4.40    2.40
   7  -2  13    8.00    3.30
  -7   2  13    4.50    4.70
   7  -2  13    9.30    4.60
  -7  -2  13    9.90    2.70
   7   2  13    9.90    4.70
   7  -2  14    3.40    4.60
  -7   2  14    2.80    5.00
   7   2  14    3.40    4.70
   7  -2  15    6.10    5.30
   7   2  15   19.20    5.90
   7  -2  16    3.20    5.30
   7   2  16    8.80    5.60
  -8   2   0    4.30    1.60
  -8   2   0    8.80    1.70
  -8  -2   0    6.40    1.80
   8   2   0    5.10    1.80
  -8  -2   0    7.40    1.70
   8  -2   0    9.90    1.90
   8  -2   0   10.60    2.10
   8  -2   0    5.30    1.80
  -8   2   0    5.70    1.80
   8   2   0    7.40    1.80
  -8  -2   0    5.00    1.70
  -8   2   0   13.90    3.20
   8   2  -1 1715.23   77.99
  -8  -2  -1 1628.44   77.89
   8  -2   1 1769.02   77.99
  -8  -2  -1 1777.72   77.99
  -8   2   1 1889.01   78.09
   8  -2   1 1848.72   78.09
   8  -2   1 1716.23   77.99
  -8   2   1 1749.03   77.79
   8   2  -1 1711.63   77.99
  -8   2   1 1828.12   77.99
  -8   2   1 1698.63   77.99
  -8  -2  -1 1591.54   77.89
   8   2   1 1790.92   78.09
  -8  -2   1 1544.65   77.89
  -8  -2   1 1853.21   78.09
  -8   2  -1 1782.42   77.99
   8  -2  -1 1699.53   77.99
  -8  -2   1 1739.03   77.99
  -8  -2   1 1943.41   78.09
   8  -2  -1 1763.22   77.99
   8   2   1 1779.72   77.89
  -8   2  -1 1684.63   77.99
  -8   2  -1 1606.34   77.89
  -8  -2   1 1863.91   77.79
  -8  -2   1 1909.51   78.09
   8   2   1 1716.73   77.99
  -8   2   2    1.00    1.40
   8   2  -2    2.10    1.50
  -8   2   2    3.00    1.50
  -8   2   2    3.60    1.70
  -8   2   2    2.70    1.60
   8  -2   2    2.90    1.70
  -8  -2  -2    0.70    1.50
  -8   2   2    2.80    1.50
   8   2  -2   -3.60    1.40
   8  -2   2    0.80    1.70
   8  -2   2    0.20    1.70
   8  -2   2    5.80    2.00
  -8   2   2    0.20    1.50
  -8  -2  -2    1.70    1.50
  -8  -2   2    3.60    1.80
  -8  -2   2    0.90    1.50
  -8  -2   2   -1.20    1.30
   8   2   2    3.90    1.70
   8  -2  -2    4.10    1.70
  -8   2  -2    1.70    1.50
   8  -2  -2    0.90    1.40
   8   2   2    2.70    1.70
  -8  -2   2    1.40    1.60
  -8  -2   2    1.90    1.40
  -8  -2   2    3.00    1.90
  -8  -2   2    1.70    1.60
  -8   2  -2    3.10    1.50
   8   2   2    1.60    1.70
  -8  -2   2    1.60    1.50
  -8   2   3  432.26   21.00
  -8   2   3  448.66   20.70
  -8   2   3  465.55   21.10
   8  -2   3  470.05   20.90
   8  -2   3  434.96   21.00
   8  -2   3  464.35   20.90
  -8   2   3  470.75   21.60
   8   2  -3  410.86   21.00
   8  -2   3  415.76   21.20
  -8   2   3  437.16   21.00
  -8   2   3  444.96   21.10
  -8  -2  -3  447.66   21.10
   8  -2   3  471.25   21.20
   8  -2   3  460.85   21.20
  -8   2   3  457.55   20.70
  -8  -2   3  479.55   20.80
   8   2   3  450.65   21.30
  -8   2  -3  447.96   21.60
   8   2   3  487.65   21.00
  -8  -2   3  480.25   21.20
   8  -2  -3  434.46   21.00
  -8  -2   3  452.95   21.10
  -8   2  -3  483.65   21.20
  -8  -2   3  438.86   21.10
   8   2   3  438.06   21.00
   8   2   3  465.55   20.80
  -8  -2   3  457.05   21.10
  -8  -2   3  480.25   21.30
   8   2   3  442.66   21.20
  -8  -2   3  473.15   20.80
  -8  -2   3  459.65   21.10
   8  -2   4   13.00    2.40
   8  -2   4   11.20    2.30
   8  -2   4   17.40    2.60
  -8  -2  -4   13.50    2.20
  -8   2   4   10.70    2.10
  -8   2   4    8.50    1.50
  -8   2   4    8.10    1.40
   8  -2   4   13.50    1.90
   8  -2   4    9.50    2.00
  -8   2   4   12.70    2.20
  -8   2   4   14.20    2.10
   8  -2   4   10.00    2.00
   8   2  -4   12.70    2.20
  -8   2   4   13.30    2.20
  -8   2   4    9.60    2.00
  -8   2   4   10.90    2.70
   8   2   4   12.70    2.40
  -8  -2   4   10.90    2.40
   8   2   4   13.30    2.20
   8  -2  -4    9.80    2.00
  -8  -2   4   13.00    2.10
  -8  -2   4   11.50    2.40
   8   2   4    9.80    1.80
  -8   2  -4    9.70    2.00
  -8  -2   4   12.80    2.10
   8   2   4    6.50    2.30
  -8  -2   4   12.00    2.20
   8   2   4   11.60    2.30
  -8  -2   4   11.70    1.70
  -8  -2   4   12.50    2.20
   8   2   4   12.80    2.20
  -8  -2   4   10.30    1.60
   8  -2   5  435.16   20.50
  -8   2   5  430.46   19.60
  -8   2   5  439.56   20.50
   8  -2   5  424.86   19.90
  -8   2   5  442.36   19.70
   8  -2   5  437.76   19.40
   8  -2   5  407.96   19.30
  -8   2   5  422.66   19.80
   8  -2   5  419.76   19.90
   8  -2   5  397.66   19.70
  -8  -2  -5  432.26   19.80
  -8   2   5  424.26   19.80
  -8   2   5  435.06   19.70
   8  -2   5  441.46   20.00
  -8   2  -5  441.76   19.90
  -8  -2   5  422.66   20.20
   8   2   5  423.06   19.80
  -8  -2   5  393.76   19.70
   8   2   5  428.76   19.30
  -8  -2   5  392.16   19.70
   8   2   5  406.26   19.70
  -8  -2   5  431.46   19.80
  -8  -2   5  431.96   19.70
  -8  -2   5  429.86   19.80
  -8  -2   5  421.06   19.70
   8   2   5  399.96   19.90
   8   2   5  428.56   20.40
   8   2   5  421.26   19.30
   8  -2   6    6.70    2.30
   8  -2   6    8.10    2.30
   8  -2   6    8.60    2.30
  -8   2   6    6.20    1.90
  -8   2   6    9.30    2.30
  -8   2   6    2.60    2.60
  -8   2   6    9.60    1.80
   8  -2   6    5.00    2.70
  -8   2   6    6.20    1.90
  -8   2   6    7.20    1.90
   8  -2   6    8.50    2.50
  -8  -2   6    5.30    2.10
  -8  -2   6    8.00    1.90
   8   2   6    9.20    2.30
  -8  -2   6   10.20    2.30
   8   2   6    6.00    2.70
  -8  -2   6   10.00    2.30
   8   2   6    9.60    2.20
  -8  -2   6    6.60    2.60
  -8  -2   6   12.10    2.00
   8   2   6    9.10    2.40
  -8  -2   6    9.30    2.00
   8  -2   7  563.24   26.50
  -8   2   7  530.35   25.50
   8  -2   7  567.84   25.60
  -8   2   7  554.34   25.30
  -8   2   7  586.94   26.70
  -8   2   7  546.05   25.20
   8  -2   7  541.95   25.60
   8  -2   7  547.55   25.80
   8  -2   7  530.65   25.70
  -8   2   7  524.85   25.40
  -8   2   7  554.54   25.30
   8   2   7  584.44   25.60
  -8  -2   7  579.64   26.40
   8   2   7  581.44   25.90
  -8  -2   7  547.35   25.30
  -8  -2   7  566.14   25.50
  -8  -2   7  535.55   25.40
   8   2   7  561.54   25.70
   8   2   7  531.35   25.40
  -8  -2   7  539.85   25.60
  -8  -2   7  560.74   25.30
   8   2   7  582.34   26.50
  -8   2   8   29.00    3.20
  -8   2   8   37.60    3.40
   8  -2   8   43.50    4.10
  -8   2   8   37.00    4.80
   8  -2   8   37.80    3.70
  -8   2   8   49.70    3.90
   8  -2   8   42.60    3.90
  -8   2   8   42.90    3.10
   8  -2   8   43.70    4.10
  -8   2   8   45.80    3.50
   8  -2   8   42.50    5.00
   8  -2   8   35.70    3.60
   8   2   8   45.10    3.90
   8   2   8   44.90    3.70
  -8  -2   8   43.60    3.20
  -8  -2   8   42.40    3.80
  -8  -2   8   42.10    3.30
  -8  -2   8   37.10    3.40
   8   2   8   42.80    4.00
   8   2   8   33.90    3.50
  -8  -2   8   34.00    3.40
  -8  -2   8   34.90    4.60
   8   2   8   35.50    4.60
  -8   2   9  189.68   11.30
   8  -2   9  181.38   10.00
   8  -2   9  175.98   10.00
   8  -2   9  176.48    9.50
  -8   2   9  180.28    9.60
   8  -2   9  192.58    9.50
   8  -2   9  176.18   10.80
  -8   2   9  183.08    9.40
  -8   2   9  193.58    9.20
   8  -2   9  196.78    9.80
  -8   2   9  182.08    8.90
  -8  -2   9  181.58    9.20
   8   2   9  180.78    9.50
  -8  -2   9  178.08   11.00
   8   2   9  190.68    9.40
   8   2   9  186.98    9.60
  -8  -2   9  182.28    9.10
  -8  -2   9  181.98    9.70
  -8  -2   9  168.08    9.30
   8   2   9  181.08    9.90
   8   2   9  194.78   11.10
  -8   2  10   30.00    5.00
   8  -2  10   35.50    4.10
   8  -2  10   30.20    3.80
   8  -2  10   38.00    3.40
   8  -2  10   36.90    3.40
   8  -2  10   36.30    5.00
  -8   2  10   33.30    3.00
  -8   2  10   31.90    3.40
   8   2  10   36.90    4.00
   8   2  10   28.70    3.20
  -8  -2  10   36.40    5.30
  -8  -2  10   30.90    3.50
   8   2  10   30.90    3.30
  -8  -2  10   34.30    3.20
   8   2  10   26.70    4.80
   8  -2  11   87.69    6.00
   8  -2  11  110.19    7.30
   8  -2  11  103.79    8.60
  -8   2  11   96.09    6.40
   8  -2  11  103.89    6.90
  -8   2  11  100.29    8.70
  -8  -2  11  103.09    6.50
   8   2  11  104.49    8.50
   8   2  11   97.49    6.70
  -8  -2  11   99.09    5.80
  -8  -2  11  109.39    8.90
  -8   2  12    3.10    2.50
   8  -2  12    4.10    3.30
   8  -2  12    8.00    4.30
  -8   2  12    7.60    4.90
   8  -2  12   11.80    2.90
   8   2  12    5.20    2.70
  -8  -2  12    2.60    4.20
  -8  -2  12    5.90    2.70
   8   2  12    2.60    4.30
  -8   2  13  184.98   12.60
   8  -2  13  162.28   12.00
  -8   2  13  185.78    9.70
   8  -2  13  179.28   10.50
  -8  -2  13  178.88    9.80
  -8  -2  13  172.48   12.50
   8   2  13  168.88   11.90
  -8   2  14    1.90    5.20
   8  -2  14  -10.10    4.30
   8   2  14    2.40    4.60
   8  -2  15   92.29    9.30
  -8   2  15  115.99   10.50
   8   2  15   93.69    9.50
  -9   2   0    0.40    1.60
  -9   2   0    1.70    1.70
   9   2   0    1.50    1.80
  -9  -2   0    0.10    1.70
   9   2   0   -2.70    1.60
   9  -2   0    3.10    1.90
  -9   2   0    0.80    1.80
  -9  -2   0    0.50    1.70
   9  -2   0    4.30    1.90
  -9  -2   0    4.40    1.90
  -9   2   1    4.70    1.80
  -9  -2  -1    5.80    2.00
  -9   2   1    4.50    1.80
  -9  -2  -1    1.30    1.80
   9  -2   1    3.80    2.00
   9  -2   1    4.50    2.00
   9   2  -1    4.40    2.00
   9  -2   1    3.00    1.80
   9   2  -1    2.20    1.80
  -9   2   1    6.90    2.00
  -9   2   1    5.70    2.00
  -9  -2   1    6.60    2.10
  -9   2  -1    5.30    1.80
  -9   2  -1    5.30    1.80
   9  -2  -1    3.50    1.90
  -9  -2   1    5.30    1.90
  -9  -2   1    3.50    1.90
   9  -2  -1    6.30    1.90
  -9  -2   1    3.70    1.90
   9   2   1    3.50    2.00
  -9  -2   1    3.20    1.80
   9   2   1    8.50    2.30
   9  -2   2  144.89    7.70
   9  -2   2  140.09    7.90
  -9  -2  -2  147.59    7.90
   9  -2   2  138.09    7.80
  -9   2   2  145.89    7.80
  -9   2   2  133.89    7.60
  -9  -2  -2  141.19    7.70
  -9   2   2  125.39    7.60
  -9   2   2  137.39    7.40
   9   2  -2  130.29    7.70
   9  -2   2  131.89    7.80
  -9  -2   2  145.89    7.80
  -9  -2   2  154.68    7.80
  -9   2  -2  126.29    7.60
   9  -2  -2  140.89    7.70
   9   2   2  147.59    8.00
   9   2   2  145.89    7.80
  -9  -2   2  139.49    7.70
   9   2   2  150.98    7.70
  -9   2  -2  154.38    7.80
  -9  -2   2  143.59    7.50
  -9  -2   2  133.19    7.70
  -9  -2  -3   14.50    2.40
  -9   2   3   11.80    1.90
   9  -2   3   15.30    2.60
  -9   2   3   15.20    2.30
  -9   2   3   15.80    2.30
   9  -2   3   17.30    2.70
   9  -2   3   17.70    2.60
  -9   2   3   15.30    2.50
   9  -2   3   11.40    2.60
   9   2  -3   12.00    2.30
  -9   2   3   13.20    2.30
  -9   2   3   12.60    2.80
  -9   2   3   15.30    2.40
   9   2   3   15.80    2.60
   9  -2  -3   11.80    2.30
  -9  -2   3   15.60    2.60
   9   2   3   17.90    2.60
   9   2   3   19.10    2.80
  -9  -2   3   18.40    2.60
  -9   2  -3   15.70    2.50
  -9  -2   3   14.50    2.20
  -9  -2   3   12.70    2.40
  -9  -2   3   14.10    2.70
  -9  -2   3   18.40    2.60
  -9  -2   3   16.30    2.30
   9  -2   4   24.10    3.20
   9  -2   4   31.40    4.20
  -9   2   4   28.00    2.60
  -9   2   4   26.30    2.40
  -9   2   4   24.30    3.70
   9  -2   4   34.80    3.60
  -9   2   4   31.70    3.40
   9   2  -4   27.00    3.10
   9  -2   4   24.10    3.30
   9  -2   4   32.90    2.90
  -9   2   4   31.90    3.30
  -9  -2  -4   27.70    3.10
  -9   2   4   23.80    2.90
   9  -2   4   32.10    3.20
  -9   2   4   34.30    3.30
  -9  -2   4   30.60    3.30
   9   2   4   27.90    3.70
   9   2   4   23.60    3.00
  -9  -2   4   33.30    3.10
   9   2   4   34.10    3.50
  -9  -2   4   27.00    2.50
   9   2   4   30.30    3.20
  -9   2  -4   27.90    3.20
  -9  -2   4   30.10    3.20
   9   2   4   29.80    2.80
   9  -2  -4   28.50    3.10
  -9  -2   4   23.00    3.20
  -9  -2   4   32.90    3.50
  -9  -2   4   30.40    2.70
   9   2   4   29.80    3.60
  -9   2   5   -1.20    1.80
   9  -2   5   -0.20    2.10
  -9   2   5    1.60    1.90
   9  -2   5   -1.10    2.60
   9  -2   5    2.30    1.70
  -9   2   5    2.40    1.70
  -9  -2  -5   -0.20    1.90
   9  -2   5   -0.10    2.20
   9  -2   5    5.90    2.50
  -9   2   5    0.20    1.90
   9  -2   5   -2.30    2.10
  -9   2   5    0.10    2.50
   9  -2   5   -0.20    1.80
   9   2   5   -0.60    1.80
   9   2   5    2.10    2.50
  -9  -2   5   -3.50    1.70
  -9  -2   5   -0.30    1.70
   9   2   5    1.30    1.50
   9   2   5   -0.50    1.80
  -9  -2   5    1.20    2.00
  -9   2  -5    1.80    1.90
  -9  -2   5   -0.80    2.00
  -9  -2   5    1.60    2.50
   9   2   5   -2.60    2.00
   9   2   5    1.80    2.20
   9  -2   6   74.19    5.60
  -9   2   6   71.19    5.20
   9  -2   6   80.59    5.50
  -9   2   6   71.49    5.10
  -9   2   6   75.39    4.80
   9  -2   6   68.29    5.30
   9  -2   6   70.09    4.20
   9  -2   6   84.59    6.50
   9  -2   6   72.99    5.70
  -9   2   6   76.49    5.10
  -9   2   6   80.09    6.30
   9   2   6   69.69    4.10
   9   2   6   70.89    5.70
   9   2   6   76.89    6.10
   9   2   6   71.89    5.30
  -9  -2   6   69.79    5.30
   9   2   6   75.69    5.30
  -9  -2   6   70.49    5.20
  -9  -2   6   74.69    5.20
  -9  -2   6   78.99    6.00
  -9  -2   6   64.99    4.70
  -9   2   7    0.40    3.10
  -9   2   7    4.90    2.00
   9  -2   7    4.70    2.50
  -9   2   7    3.70    2.00
  -9   2   7    3.30    2.00
  -9   2   7    4.90    2.30
   9  -2   7    7.30    2.70
   9  -2   7   -0.90    2.50
   9  -2   7    2.20    2.30
   9  -2   7    8.20    3.30
  -9   2   7    3.30    1.80
  -9  -2   7    1.90    2.00
   9   2   7    3.20    3.00
   9   2   7    6.20    2.70
  -9  -2   7    6.60    2.20
  -9  -2   7    3.80    3.00
  -9  -2   7    3.80    2.30
  -9  -2   7    2.50    1.80
  -9  -2   7    6.70    2.40
   9   2   7    4.20    2.30
   9   2   7    5.10    2.40
   9  -2   8   13.50    3.20
  -9   2   8   12.60    2.60
  -9   2   8   11.90    2.10
  -9   2   8   15.00    2.60
   9  -2   8   14.00    2.90
  -9   2   8   18.50    2.90
   9  -2   8   17.60    3.30
   9  -2   8   12.60    3.00
  -9   2   8   16.20    4.00
   9  -2   8    9.20    3.70
  -9   2   8   13.20    2.60
   9   2   8   19.40    3.00
  -9  -2   8   18.00    2.30
  -9  -2   8   16.50    3.80
  -9  -2   8   13.40    2.50
   9   2   8   10.90    3.00
  -9  -2   8   11.80    2.50
  -9  -2   8   11.60    2.70
   9   2   8   14.20    2.80
  -9  -2   8   18.70    3.00
   9   2   8   23.10    4.10
  -9   2   9    4.30    2.30
  -9   2   9   -1.60    1.80
  -9   2   9   -0.20    1.90
   9  -2   9    7.10    3.70
   9  -2   9   -1.60    2.70
   9  -2   9    1.30    2.90
   9  -2   9    1.10    2.50
  -9   2   9    2.40    2.30
   9  -2   9    3.40    2.50
  -9   2   9    3.90    3.50
   9   2   9   -2.70    3.30
  -9  -2   9   -1.40    3.20
   9   2   9    0.10    2.30
   9   2   9    0.50    2.60
  -9  -2   9    2.50    2.00
   9   2   9    0.60    2.30
  -9  -2   9   -2.10    2.10
   9   2   9   -0.20    3.00
  -9  -2   9    3.10    2.10
  -9  -2   9    2.80    2.40
   9  -2  10   12.50    3.10
   9  -2  10   13.10    3.50
  -9   2  10   10.40    2.80
   9  -2  10   13.70    2.90
   9  -2  10    9.60    3.10
  -9   2  10   12.40    4.40
  -9   2  10    9.20    2.40
   9  -2  10    7.90    4.10
  -9  -2  10   10.30    2.90
   9   2  10    5.80    4.00
   9   2  10   14.30    3.40
   9   2  10    8.10    2.70
  -9  -2  10   13.40    2.60
   9   2  10   12.20    3.00
  -9  -2  10    8.20    4.30
  -9   2  11    0.20    1.90
   9  -2  11   -0.80    2.80
   9  -2  11   -7.20    3.80
   9  -2  11    2.80    2.60
  -9   2  11    0.70    2.50
  -9   2  11    2.70    4.30
   9  -2  11   -1.30    2.20
   9  -2  11    6.20    3.30
  -9  -2  11    6.70    2.80
   9   2  11    3.40    3.00
  -9  -2  11    3.20    2.10
   9   2  11   -1.60    2.60
   9   2  11    2.40    2.30
  -9  -2  11   -4.60    4.00
   9   2  11    5.30    4.10
   9  -2  12    8.10    4.60
  -9   2  12    7.70    5.10
   9  -2  12    6.60    3.60
   9  -2  12    8.80    3.30
  -9   2  12    5.20    2.70
   9   2  12    3.70    4.50
  -9  -2  12   11.50    4.80
   9   2  12    5.10    3.10
  -9  -2  12    1.90    2.80
  -9   2  13   10.90    5.40
  -9   2  13    2.20    3.00
   9  -2  13    3.10    3.80
   9  -2  13    1.40    4.70
  -9  -2  13    3.90    3.10
   9   2  13    5.70    4.60
  -9  -2  13   10.00    5.10
   9  -2  14   -1.30    4.80
  -9   2  14   -1.30    5.30
   9   2  14    1.30    4.90
   9  -2  15    1.40    4.90
  -9   2  15    1.90    5.50
   9   2  15   -2.90    4.70
 -10  -2   0   -0.90    2.00
  10  -2   0    1.70    2.00
 -10   2   0    4.80    2.00
 -10   2   0    0.20    1.70
 -10  -2   0    2.60    2.00
  10   2   0    4.50    2.10
  10  -2   0    1.80    2.00
  10   2   0    2.80    2.10
  10  -2   1  551.74   24.30
  10  -2   1  518.25   24.30
 -10   2   1  459.85   24.10
 -10   2   1  493.15   24.10
  10   2  -1  552.34   24.30
 -10   2   1  490.55   24.20
 -10  -2  -1  502.75   24.20
 -10  -2  -1  504.35   24.20
 -10   2   1  534.45   24.10
 -10  -2   1  543.85   24.20
 -10   2  -1  549.65   24.30
 -10   2  -1  516.85   24.20
 -10  -2   1  534.85   24.30
  10   2   1  532.05   24.40
  10   2   1  515.65   24.30
  10  -2  -1  494.05   24.20
 -10  -2   1  489.15   24.20
 -10  -2   1  557.14   24.30
 -10   2   2    4.50    2.10
 -10   2   2    2.50    2.70
 -10  -2  -2    2.10    2.00
 -10   2   2    4.00    2.10
  10  -2   2    5.70    2.50
  10   2  -2    2.10    1.90
 -10   2   2    4.80    2.00
  10  -2   2    6.40    2.40
 -10   2   2    5.90    2.00
  10   2   2    1.50    2.20
 -10  -2   2    6.40    2.10
 -10   2  -2    3.80    2.00
 -10  -2   2    3.00    2.10
  10  -2  -2    4.30    2.20
 -10  -2   2    1.90    2.10
 -10  -2   2    6.90    2.40
  10   2   2    6.50    2.40
 -10  -2   2    4.40    2.10
 -10   2   3  538.85   24.50
 -10   2   3  543.05   25.00
  10  -2   3  563.64   24.60
  10   2  -3  494.55   24.40
 -10   2   3  466.45   24.30
  10  -2   3  465.25   24.50
  10  -2   3  532.75   24.60
 -10  -2  -3  543.45   24.50
 -10   2   3  485.35   24.30
 -10   2   3  536.35   24.00
 -10   2   3  550.94   24.00
  10  -2   3  528.95   24.20
 -10  -2   3  513.05   24.40
  10   2   3  491.95   24.50
  10  -2  -3  515.25   24.40
 -10  -2   3  533.95   24.10
 -10  -2   3  539.45   24.00
  10   2   3  526.05   24.50
 -10  -2   3  508.85   24.40
 -10  -2   3  550.24   24.60
 -10  -2   3  544.35   24.50
 -10   2  -3  519.95   24.50
  10   2   3  533.15   24.20
  10  -2   4    0.20    2.40
  10  -2   4    2.80    2.40
  10  -2   4    4.60    2.30
  10  -2   4    6.00    2.60
 -10  -2  -4    0.70    2.00
 -10   2   4    2.60    2.50
 -10   2   4    3.50    2.30
 -10   2   4    5.10    1.60
 -10   2   4   -0.30    1.90
 -10   2   4    2.30    2.00
 -10   2   4   -1.50    1.90
  10   2  -4    3.20    2.10
 -10   2   4    1.60    1.60
  10   2   4   -1.10    2.30
  10   2   4    0.90    2.50
  10   2   4    2.80    2.20
 -10  -2   4    2.40    2.10
 -10   2  -4    1.30    2.00
 -10  -2   4    0.80    1.70
 -10  -2   4    1.80    1.70
 -10  -2   4    7.60    2.60
 -10  -2   4    2.70    2.50
 -10  -2   4    0.60    2.10
  10   2   4    5.50    2.30
 -10  -2   4   -0.30    1.90
  10  -2  -4    4.40    2.10
 -10  -2  -5  316.47   15.80
  10  -2   5  319.07   16.60
 -10   2   5  327.07   16.50
  10  -2   5  336.77   16.10
  10  -2   5  311.27   16.00
 -10   2   5  301.77   15.60
  10  -2   5  329.77   15.20
  10  -2   5  289.77   15.70
 -10   2   5  327.77   15.70
 -10   2   5  326.47   15.80
  10  -2   5  327.97   15.30
 -10   2   5  307.87   15.60
  10   2   5  332.77   15.30
  10   2   5  315.57   15.10
  10   2   5  343.77   16.60
 -10  -2   5  316.07   15.80
 -10  -2   5  308.87   15.50
 -10   2  -5  340.27   15.90
 -10  -2   5  342.97   16.30
 -10  -2   5  309.67   15.70
  10   2   5  307.07   15.80
  10   2   5  338.67   16.20
 -10  -2   5  331.17   15.90
  10  -2   6    8.50    2.70
 -10   2   6   11.40    2.70
  10  -2   6    7.40    3.00
  10  -2   6    7.30    2.80
 -10   2   6    6.50    3.30
  10  -2   6   11.40    3.50
  10  -2   6   10.30    2.90
  10  -2   6    6.60    2.10
 -10   2   6   15.30    2.50
  10  -2   6    8.60    1.90
 -10   2   6   10.00    2.40
 -10   2   6    7.40    2.60
  10   2   6    9.50    3.20
  10   2   6   11.50    3.00
  10   2   6    6.70    2.00
  10   2   6    7.60    1.90
 -10  -2   6   10.20    2.50
 -10  -2   6    6.30    3.00
 -10  -2   6   10.60    2.70
 -10  -2   6   11.80    2.40
 -10  -2   6    7.00    2.80
  10   2   6    5.60    2.70
  10   2   6    8.50    2.80
  10  -2   7  184.28   10.30
 -10   2   7  180.68   11.00
  10  -2   7  177.68    9.90
 -10   2   7  174.08    9.80
  10  -2   7  180.88   10.20
 -10   2   7  173.18    9.70
 -10   2   7  184.58    9.60
  10  -2   7  182.88   10.00
 -10   2   7  188.28    9.40
  10  -2   7  189.68   11.00
  10   2   7  167.38    9.80
 -10  -2   7  178.08    9.50
 -10  -2   7  165.98    9.80
 -10  -2   7  189.48    9.90
 -10  -2   7  190.28   10.80
  10   2   7  181.58   10.30
 -10  -2   7  175.98    9.70
  10   2   7  165.38   10.60
  10   2   7  191.28   10.00
  10  -2   8   17.80    3.20
 -10   2   8   10.80    2.90
  10  -2   8   15.90    4.10
  10  -2   8   13.70    3.50
 -10   2   8    8.30    2.50
 -10   2   8   10.90    2.20
 -10   2   8   13.20    4.10
 -10   2   8   17.00    2.80
 -10   2   8    9.40    2.70
  10  -2   8   10.30    3.40
  10  -2   8   16.40    3.20
  10   2   8   19.20    3.50
 -10  -2   8   15.50    3.80
 -10  -2   8   14.80    3.90
 -10  -2   8   10.40    3.00
 -10  -2   8   16.60    3.10
  10   2   8   16.90    3.20
  10   2   8   16.50    4.10
  10   2   8    9.50    2.90
 -10  -2   8   15.70    2.80
 -10  -2   8   15.90    2.50
 -10   2   9  132.79    8.60
  10  -2   9  146.19    9.10
  10  -2   9  137.89    8.60
  10  -2   9  131.19    9.10
 -10   2   9  161.38    8.40
 -10   2   9  147.69    8.40
 -10   2   9  163.18   10.40
 -10   2   9  151.08    8.00
  10  -2   9  151.78   10.20
  10  -2   9  154.68    8.60
 -10  -2   9  139.49    8.30
  10   2   9  136.59    8.50
 -10  -2   9  151.68   10.20
 -10  -2   9  152.48    8.10
  10   2   9  157.48    9.90
  10   2   9  171.48    8.60
  10   2   9  145.19    9.10
 -10  -2   9  148.69    8.80
 -10  -2   9  135.49    8.30
  10  -2  10    2.20    3.40
  10  -2  10    6.30    2.80
  10  -2  10    2.50    2.80
 -10   2  10    9.10    2.50
 -10   2  10    5.40    2.50
 -10   2  10    1.30    4.20
 -10   2  10    7.90    2.10
  10  -2  10    3.90    3.30
 -10   2  10    7.50    2.80
  10  -2  10   11.70    4.40
  10   2  10    1.80    3.90
  10   2  10    1.50    2.60
 -10  -2  10    4.90    3.00
 -10  -2  10   10.00    2.70
 -10  -2  10    5.50    2.50
 -10  -2  10    4.10    2.20
  10   2  10   10.40    3.40
 -10  -2  10    7.30    4.30
 -10   2  11  170.48    9.50
  10  -2  11  146.49    8.90
  10  -2  11  159.98    9.90
  10  -2  11  163.58    9.20
 -10   2  11  168.28   11.90
  10  -2  11  181.08   11.20
 -10   2  11  148.39    8.70
  10  -2  11  157.38   10.00
  10   2  11  158.48   11.20
  10   2  11  170.68    9.30
  10   2  11  177.58    9.90
 -10  -2  11  169.88    9.70
 -10  -2  11  165.88   11.60
  10   2  11  161.38    9.10
 -10  -2  11  156.68    8.80
  10  -2  12   30.20    4.60
  10  -2  12   31.70    5.80
 -10   2  12   27.10    3.90
  10  -2  12   21.00    3.10
 -10   2  12   16.80    5.60
 -10  -2  12   26.70    4.00
  10   2  12   31.60    5.60
 -10  -2  12   23.60    5.70
 -10   2  13  134.09   11.10
  10  -2  13  114.79   10.40
 -10  -2  13  114.89   10.30
  10   2  13  130.69   10.70
  10  -2  14    1.40    5.00
 -10   2  14    5.70    5.70
 -10  -2  14    4.80    5.40
  10   2  14   -2.60    4.70
 -11   2   0    0.90    2.00
  11   2   0   -2.10    2.30
 -11  -2   0    1.80    2.20
  11  -2   0    2.50    2.40
 -11   2   0   -1.60    1.90
 -11  -2   0   -0.50    2.00
 -11  -2  -1    2.60    2.20
  11   2  -1    2.40    2.40
  11  -2   1   -3.00    2.30
 -11   2   1   -1.40    1.90
 -11   2   1   -0.50    1.90
  11  -2   1    3.50    2.40
 -11  -2   1    1.70    2.00
 -11  -2   1    1.20    2.10
 -11  -2   1   -0.40    2.10
  11  -2  -1    0.10    2.20
 -11   2  -1    1.10    2.10
  11   2   1    0.40    2.30
  11   2   1   -0.60    2.30
 -11   2   2  116.69    7.30
 -11  -2  -2  120.89    7.40
 -11   2   2  128.09    7.80
 -11   2   2  129.69    7.50
  11  -2   2  102.79    7.50
 -11   2   2  121.39    8.10
  11  -2   2  118.19    7.50
  11   2  -2  112.39    7.40
 -11   2   2  130.79    7.10
 -11  -2   2  129.99    7.20
 -11  -2   2  130.39    7.50
  11   2   2  107.99    7.60
  11   2   2  121.49    7.50
  11  -2  -2  122.29    7.30
 -11  -2   2  123.69    7.40
 -11   2  -2  122.89    7.40
 -11  -2   2  122.19    7.50
 -11   2   3    1.60    2.20
 -11   2   3    1.10    2.30
  11  -2   3    4.20    2.50
 -11   2   3    2.40    2.20
  11  -2   3   -1.40    3.90
  11   2  -3    0.40    2.40
 -11   2   3    0.60    1.80
  11  -2   3   -2.10    2.40
 -11  -2  -3    2.70    2.30
 -11   2   3    2.00    2.60
 -11  -2   3   -1.40    2.30
 -11  -2   3   -3.80    1.90
 -11  -2   3   -3.20    2.20
 -11  -2   3    0.60    1.90
  11   2   3   -0.20    2.40
 -11  -2   3   -0.60    2.00
  11   2   3   -3.00    2.20
  11   2   3    2.00    2.50
  11  -2  -3    3.40    2.40
 -11   2  -3    2.30    2.20
 -11   2   4   86.49    6.10
  11   2  -4   95.49    6.40
 -11  -2  -4   99.09    6.20
 -11   2   4   85.59    5.20
  11  -2   4   84.49    6.10
 -11   2   4   76.29    6.00
 -11   2   4   91.49    5.30
  11  -2   4   95.89    6.50
 -11   2   4   77.49    6.20
  11  -2   4   79.89    6.60
 -11   2   4   94.29    7.00
  11   2   4   89.19    6.30
 -11  -2   4   84.49    6.10
  11   2   4   95.19    6.20
 -11  -2   4   95.09    5.50
 -11  -2   4   86.59    5.40
 -11  -2   4   86.29    5.40
 -11  -2   4   88.19    6.30
 -11   2  -4   87.39    6.10
 -11  -2   4   71.79    5.70
 -11  -2   4   84.99    6.30
  11   2   4   82.29    6.80
  11   2   4   87.39    6.70
 -11   2   5    1.40    2.20
 -11   2   5    0.80    2.90
 -11   2   5   -3.30    2.00
  11  -2   5    0.10    2.70
 -11   2   5    0.30    2.40
 -11  -2  -5   -1.30    2.30
  11  -2   5    0.50    2.60
  11  -2   5   -1.40    2.80
  11  -2   5    1.90    3.30
  11  -2   5   -0.20    2.20
 -11   2   5   -2.40    2.20
 -11   2  -5   -1.10    2.20
 -11  -2   5   -2.70    2.00
 -11  -2   5    0.50    2.40
  11   2   5    0.60    2.60
 -11  -2   5    1.40    2.20
 -11  -2   5   -6.20    2.40
  11   2   5   -0.60    2.60
  11   2   5   -1.70    1.80
  11   2   5    3.20    3.00
 -11  -2   5    1.30    2.60
  11   2   5   -0.80    2.40
 -11  -2   5   -0.70    1.50
 -11  -2   5   -1.00    1.40
  11  -2   6    9.50    3.30
 -11   2   6   11.10    3.00
 -11   2   6   17.60    3.00
 -11   2   6    8.30    2.90
 -11   2   6   13.70    2.70
  11  -2   6    9.10    2.20
  11  -2   6    8.80    3.20
  11  -2   6   12.00    3.20
  11  -2   6   12.70    3.90
  11  -2   6    8.80    2.50
 -11   2   6    4.50    3.60
  11   2   6   13.00    3.70
 -11  -2   6   11.60    3.10
  11   2   6    6.80    3.10
  11   2   6    8.40    3.20
 -11  -2   6   10.60    2.70
 -11  -2   6    9.00    3.10
  11   2   6   12.20    2.60
  11   2   6   10.00    2.20
 -11  -2   6    6.40    3.30
 -11  -2   6    6.50    2.70
  11  -2   7    0.00    2.90
  11  -2   7    5.30    3.00
 -11   2   7    3.40    2.20
  11  -2   7    4.70    3.60
 -11   2   7    1.40    2.30
  11  -2   7    2.30    3.50
 -11   2   7    3.80    3.60
 -11   2   7    3.00    2.50
  11  -2   7   -4.00    3.00
 -11   2   7    1.50    2.60
 -11  -2   7    5.00    3.50
 -11  -2   7    2.10    2.80
  11   2   7    4.80    2.90
  11   2   7    0.30    2.80
  11   2   7    3.20    2.90
 -11  -2   7    0.20    2.60
  11   2   7    4.10    3.50
 -11  -2   7    2.40    2.40
 -11  -2   7    2.60    2.30
  11  -2   8   15.10    3.80
  11  -2   8   11.90    3.50
  11  -2   8   18.20    3.80
  11  -2   8   10.20    3.30
 -11   2   8    9.10    3.00
 -11   2   8   15.10    4.40
 -11   2   8   14.60    2.60
  11  -2   8   14.50    4.40
 -11   2   8    8.60    3.10
 -11   2   8   14.20    3.00
  11   2   8   16.60    4.40
 -11  -2   8   12.70    2.70
  11   2   8   16.00    3.70
 -11  -2   8    8.20    4.10
  11   2   8   13.70    3.30
 -11  -2   8   14.10    3.30
 -11  -2   8   21.40    3.60
  11   2   8   15.20    3.60
 -11  -2   8   16.70    3.10
  11  -2   9    4.10    3.50
  11  -2   9    0.60    3.00
  11  -2   9    4.10    2.90
 -11   2   9    5.50    2.40
 -11   2   9    5.10    2.90
 -11   2   9    9.60    3.10
 -11   2   9    3.60    2.30
  11  -2   9    1.80    3.30
  11  -2   9    6.10    4.20
 -11   2   9   -1.40    4.10
  11   2   9    0.80    3.20
  11   2   9    5.70    3.00
 -11  -2   9   -1.50    4.00
  11   2   9    1.90    3.80
 -11  -2   9    1.90    3.00
 -11  -2   9    4.80    3.00
  11   2   9    2.40    2.90
 -11  -2   9    3.10    2.50
  11  -2  10   45.60    6.40
  11  -2  10   51.99    5.50
  11  -2  10   41.40    5.30
  11  -2  10   55.19    5.10
 -11   2  10   51.49    6.70
 -11   2  10   51.29    4.50
  11  -2  10   48.40    4.70
 -11   2  10   54.19    5.10
 -11   2  10   49.60    4.10
 -11   2  10   45.60    4.50
 -11  -2  10   53.49    4.30
  11   2  10   48.10    4.80
 -11  -2  10   46.10    6.40
  11   2  10   48.10    6.50
 -11  -2  10   47.90    5.10
 -11  -2  10   49.70    4.60
  11   2  10   56.29    5.20
 -11  -2  10   45.90    4.40
  11   2  10   46.00    5.30
  11  -2  11    3.40    3.60
 -11   2  11    1.90    4.90
 -11   2  11    2.70    2.90
  11  -2  11    5.20    3.10
  11  -2  11    1.60    4.20
 -11  -2  11    4.30    3.20
  11   2  11    2.90    4.30
 -11  -2  11    1.80    4.70
  11   2  11   -3.50    2.80
  11  -2  12   17.70    4.30
  11  -2  12   16.50    5.40
 -11   2  12   22.20    4.60
  11  -2  12   22.20    3.40
 -11   2  12   -1.70    4.90
  11  -2  12    7.70    3.20
 -11  -2  12   24.60    4.60
  11   2  12   21.00    3.20
  11   2  12   17.90    4.60
  11   2  12   13.50    3.20
  11   2  12   23.70    5.70
 -11  -2  12   24.00    5.80
  11  -2  13   -0.50    4.60
 -11   2  13   -0.90    5.40
 -11  -2  13    1.10    5.00
  11   2  13    0.60    4.90
  11  -2  14   -0.50    5.00
 -11   2  14   -0.60    5.40
  11   2  14    1.70    4.80
 -11  -2  14    4.80    5.40
  12   2   0   23.30    3.50
 -12   2   0   13.60    2.90
 -12  -2   0   17.60    3.00
  12  -2   0   17.90    3.40
 -12   2   1  217.98   11.50
  12   2  -1  207.08   11.40
 -12  -2  -1  198.38   11.30
  12  -2   1  192.98   11.40
 -12   2   1  215.58   11.30
  12   2   1  215.58   11.60
  12  -2  -1  212.28   11.40
 -12   2  -1  223.78   11.40
 -12  -2   1  197.38   11.20
 -12  -2   1  235.98   11.50
 -12  -2   1  210.78   11.20
 -12  -2  -2    6.80    2.60
 -12   2   2    4.30    2.50
  12  -2   2    4.90    2.70
  12  -2   2    4.70    3.50
 -12   2   2    1.70    3.00
 -12   2   2    7.40    2.40
 -12   2   2    3.30    2.40
  12   2  -2    3.70    2.60
  12   2   2   10.00    3.00
  12  -2  -2    1.90    2.60
 -12  -2   2    5.20    2.40
 -12  -2   2    7.80    2.50
 -12  -2   2    4.30    2.70
  12   2   2    6.10    2.70
 -12   2  -2    2.60    2.30
  12  -2   3  207.98   12.10
 -12   2   3  234.28   11.30
 -12  -2  -3  225.58   12.00
 -12   2   3  218.78   11.90
  12  -2   3  210.98   11.90
 -12   2   3  243.48   12.80
  12   2  -3  221.78   12.00
 -12   2   3  230.48   11.80
 -12  -2   3  240.88   11.50
 -12  -2   3  216.38   11.80
  12   2   3  189.28   11.80
  12   2   3  202.28   12.10
 -12   2  -3  254.97   12.10
  12  -2  -3  227.58   11.90
 -12  -2   3  208.88   11.70
 -12  -2   3  234.78   12.00
 -12   2   4   19.60    2.70
 -12   2   4   21.40    4.00
 -12   2   4   17.50    2.50
 -12   2   4   20.00    3.40
 -12  -2  -4   26.40    3.60
  12  -2   4   15.80    3.30
  12  -2   4   22.40    3.80
  12  -2   4   22.60    3.70
 -12   2   4   19.90    3.30
 -12   2   4   19.40    3.30
 -12  -2   4   15.70    2.70
 -12  -2   4   17.60    2.80
 -12  -2   4   17.50    3.10
 -12  -2   4   23.60    3.90
 -12  -2   4   19.50    3.50
 -12  -2   4   14.90    3.10
  12   2   4   20.20    3.50
  12   2   4   20.90    4.10
  12   2   4   19.80    3.50
  12   2   4   18.80    3.60
 -12  -2   4   14.40    2.70
 -12   2  -4   18.90    3.30
 -12   2   5  288.57   14.00
 -12  -2  -5  314.87   17.00
  12  -2   5  278.87   15.60
  12  -2   5  322.27   15.60
 -12   2   5  316.17   16.20
 -12   2   5  324.77   15.30
  12  -2   5  298.47   16.20
 -12   2   5  299.97   15.40
  12  -2   5  300.57   14.80
 -12   2   5  276.97   15.20
 -12  -2   5  298.17   15.10
 -12  -2   5  300.07   15.40
  12   2   5  263.27   15.30
 -12   2  -5  295.27   15.30
 -12  -2   5  297.17   14.20
  12   2   5  322.27   15.80
 -12  -2   5  302.17   14.10
 -12  -2   5  296.97   15.30
  12   2   5  320.87   15.00
  12   2   5  322.27   16.20
 -12  -2   5  312.57   15.80
 -12   2   6    8.90    3.00
 -12   2   6   11.30    2.80
  12  -2   6    9.90    2.80
  12  -2   6   11.00    3.40
  12  -2   6   10.00    2.20
 -12   2   6    6.90    3.90
 -12   2   6   12.40    2.90
  12  -2   6   13.80    4.20
 -12   2   6    8.00    2.80
  12  -2   6    9.60    3.40
 -12  -2   6    9.00    2.90
 -12  -2   6    9.90    3.60
  12   2   6    3.80    2.60
 -12  -2   6    5.30    2.70
  12   2   6   10.50    3.90
  12   2   6   12.50    3.50
 -12  -2   6   11.00    3.50
 -12  -2   6    9.70    3.30
  12   2   6   13.80    3.50
  12   2   6   10.70    2.30
 -12   2   7  258.47   13.20
 -12   2   7  246.48   14.40
 -12   2   7  249.78   13.30
 -12   2   7  224.98   13.00
  12  -2   7  247.08   13.40
  12  -2   7  259.77   14.90
  12  -2   7  241.28   14.30
 -12   2   7  257.77   12.90
  12  -2   7  256.67   13.70
 -12  -2   7  233.78   13.00
  12   2   7  254.07   13.40
  12   2   7  233.28   13.60
 -12  -2   7  258.17   12.90
 -12  -2   7  252.97   13.40
 -12  -2   7  263.47   14.10
  12   2   7  261.07   14.30
 -12  -2   7  251.17   13.40
 -12   2   8    0.90    2.60
  12  -2   8    2.10    3.30
 -12   2   8    1.10    4.10
 -12   2   8   -2.60    2.40
  12  -2   8    0.70    3.40
 -12   2   8    2.70    2.90
  12  -2   8    5.60    4.30
 -12   2   8    6.90    3.10
  12  -2   8    3.60    3.40
  12   2   8    0.40    3.00
 -12  -2   8    0.20    3.80
 -12  -2   8    1.50    3.00
 -12  -2   8    5.00    2.60
  12   2   8   -2.00    3.70
  12   2   8    5.80    3.40
  12   2   8    4.10    3.40
 -12  -2   8    2.50    2.70
 -12  -2   8    4.10    3.30
  12  -2   9  121.79    8.70
 -12   2   9  103.79    8.00
  12  -2   9  118.49    8.10
  12  -2   9  118.69    8.70
 -12   2   9  106.19    7.90
 -12   2   9  123.59    7.70
  12  -2   9  118.69    8.20
  12  -2   9  126.89   10.20
 -12   2   9  121.79   10.00
 -12  -2   9  123.49    9.60
  12   2   9  136.59    9.90
  12   2   9  122.39    8.10
 -12  -2   9  117.39    7.90
  12   2   9  126.79    8.90
  12   2   9  118.89    8.10
 -12  -2   9  113.49    8.00
 -12  -2   9  117.29    8.30
  12  -2  10    2.40    4.40
  12  -2  10    1.10    3.50
 -12   2  10    0.90    3.00
 -12   2  10   -2.20    2.30
  12  -2  10    2.60    3.20
  12  -2  10   -0.40    3.80
 -12   2  10   -5.50    4.30
 -12   2  10   -4.20    4.00
 -12   2  10   -9.30    2.60
  12  -2  10    2.20    3.20
  12   2  10    3.90    3.30
  12   2  10   -5.30    3.40
 -12  -2  10    6.90    3.40
  12   2  10    6.90    3.40
 -12  -2  10   -2.80    4.10
 -12  -2  10    2.10    4.40
 -12  -2  10    3.90    3.10
 -12  -2  10   -4.70    2.50
  12   2  10    4.40    4.40
 -12   2  11  101.39    9.40
  12  -2  11   91.69    6.80
  12  -2  11  101.79    7.90
 -12   2  11   85.59    7.10
  12  -2  11   95.49    9.30
  12   2  11   89.49    8.90
  12   2  11   93.69    8.00
 -12  -2  11   84.89    8.80
  12   2  11   88.59    6.70
 -12  -2  11   85.29    7.10
  12  -2  12   16.10    5.50
 -12   2  12   16.10    5.80
  12  -2  12   14.50    3.40
  12   2  12    5.40    3.10
 -12  -2  12    4.50    5.20
  12   2  12    7.90    4.50
  12   2  12   12.50    5.10
  12  -2  13   58.69    8.10
 -12   2  13   41.40    7.50
  12   2  13   58.79    7.80
 -12  -2  13   51.79    7.70
  13  -2   0    0.60    2.90
 -13  -2   0   -2.60    3.30
 -13  -2   0   -3.90    2.30
 -13   2   0   -1.70    2.40
  13   2   0   -0.80    2.70
  13  -2   1    5.40    3.00
 -13   2   1    7.90    2.90
 -13   2   1    7.60    4.50
  13   2  -1    9.00    3.10
 -13  -2  -1   10.60    3.00
  13   2   1    6.50    3.00
 -13  -2   1    8.30    2.80
 -13  -2   1    8.70    3.00
 -13   2  -1    6.70    2.90
  13  -2  -1    5.70    3.10
 -13   2   2   39.90    5.20
  13  -2   2   38.20    4.70
 -13   2   2   44.40    4.80
  13   2  -2   38.20    4.60
 -13   2   2   51.99    4.90
 -13  -2  -2   29.80    4.10
 -13   2  -2   43.00    4.60
  13  -2  -2   45.50    4.80
  13   2   2   37.10    4.60
 -13  -2   2   48.20    4.90
 -13  -2   2   38.30    4.40
 -13  -2   2   49.99    5.00
 -13  -2  -3    2.60    2.60
 -13   2   3   -1.10    2.30
  13   2  -3   -0.40    2.90
  13  -2   3   -1.90    2.80
 -13   2   3    0.70    2.50
 -13   2   3   -1.40    3.10
 -13   2   3    0.60    2.50
 -13  -2   3   -1.60    2.70
 -13  -2   3   -3.30    2.40
 -13  -2   3    0.10    2.40
 -13  -2   3   -2.50    2.20
 -13   2  -3    4.60    2.60
  13   2   3    1.70    3.20
  13   2   3   -3.20    2.70
  13  -2  -3   -0.60    2.80
  13  -2   4    5.60    3.30
 -13   2   4    9.80    3.80
 -13  -2  -4    9.10    3.00
 -13   2   4    8.80    2.50
 -13   2   4    6.20    2.90
  13  -2   4    8.70    3.70
 -13   2   4    8.80    2.40
 -13   2   4    6.10    2.80
  13   2   4    9.20    3.80
  13   2   4    7.60    3.20
  13   2   4   11.20    3.60
 -13  -2   4   14.70    2.80
 -13   2  -4    4.40    2.80
 -13  -2   4    9.80    3.50
  13   2   4    3.50    3.20
 -13  -2   4    2.40    2.70
 -13  -2   4    6.30    2.90
 -13   2   5   18.80    3.50
  13  -2   5   20.70    4.10
  13  -2   5   18.90    4.70
  13  -2   5   17.50    3.50
 -13   2   5   26.40    3.70
  13  -2   5   14.20    3.80
 -13   2   5   15.50    4.10
 -13   2   5   15.10    2.10
 -13   2   5   15.10    2.50
  13   2   5   21.10    4.10
  13   2   5   19.20    3.90
  13   2   5   18.50    3.60
 -13  -2   5   20.30    3.50
 -13  -2   5   14.40    2.40
 -13  -2   5   20.10    3.70
 -13  -2   5   22.00    4.30
  13   2   5   23.70    4.60
 -13  -2   5   14.30    2.50
  13  -2   6   -1.00    3.80
 -13   2   6    6.50    3.90
  13  -2   6   -0.70    2.20
 -13   2   6    5.80    3.10
  13  -2   6    3.90    2.90
 -13   2   6    3.60    2.80
  13  -2   6    3.90    3.40
  13  -2   6    0.10    3.20
 -13   2   6    1.60    2.70
 -13  -2   6    3.20    3.20
 -13  -2   6    0.50    2.70
 -13  -2   6   -2.10    2.50
 -13  -2   6    0.10    3.50
  13   2   6   -2.90    2.70
  13   2   6    0.10    3.10
  13   2   6    1.10    3.80
  13   2   6    0.50    3.20
  13   2   6   -1.30    2.20
 -13   2   7    2.40    3.20
 -13   2   7   10.00    3.10
  13  -2   7    0.10    3.90
 -13   2   7   -1.40    4.00
  13  -2   7    3.60    3.70
 -13   2   7    4.50    3.00
 -13   2   7    1.10    2.60
  13  -2   7   -1.00    3.40
 -13  -2   7    1.50    3.70
  13   2   7   -4.00    3.10
 -13  -2   7    7.80    4.10
 -13  -2   7   -0.60    2.60
 -13  -2   7    0.60    3.10
  13   2   7    8.90    3.70
  13   2   7    1.70    3.80
 -13  -2   7   -1.70    2.60
 -13   2   8   16.80    3.10
  13  -2   8   15.00    5.10
  13  -2   8   18.10    4.50
 -13   2   8   21.20    5.30
 -13   2   8   23.10    4.10
 -13   2   8   26.30    3.90
 -13   2   8   15.90    3.90
  13  -2   8   19.50    4.30
  13   2   8   16.90    4.10
 -13  -2   8   16.10    4.00
 -13  -2   8   16.10    3.40
  13   2   8   21.60    4.50
 -13  -2   8    6.50    3.60
 -13  -2   8   18.70    3.80
  13   2   8   12.20    4.80
 -13  -2   8   14.70    4.80
  13  -2   9   -0.20    3.30
  13  -2   9   -3.60    3.60
 -13   2   9   -0.40    3.00
 -13   2   9   11.70    3.70
  13  -2   9   -3.60    4.20
 -13   2   9    7.70    4.60
 -13   2   9    0.40    2.90
  13   2   9    7.20    3.70
 -13  -2   9   -1.00    3.20
 -13  -2   9    1.50    3.30
  13   2   9    3.40    3.50
  13   2   9    1.00    4.40
 -13  -2   9    3.50    4.40
 -13  -2   9    8.30    3.60
  13   2   9   -0.30    3.70
 -13   2  10    1.00    3.40
  13  -2  10    0.20    4.70
  13  -2  10    4.80    3.60
 -13   2  10   -1.50    2.90
 -13   2  10    6.10    5.00
  13  -2  10   -1.40    3.40
  13   2  10    3.50    4.60
  13   2  10    1.10    3.40
 -13  -2  10    1.40    4.50
 -13  -2  10    4.40    3.60
 -13  -2  10    1.10    3.30
  13   2  10   11.40    3.70
  13  -2  11    4.00    3.60
 -13   2  11   17.00    5.80
  13  -2  11   13.00    5.50
  13  -2  11   14.80    6.70
  13   2  11    8.10    3.60
  13   2  11    7.00    4.80
  13   2  11   15.20    4.90
 -13  -2  11   12.40    3.40
 -13  -2  11   10.70    2.90
 -13  -2  11   15.30    5.60
 -13   2  12    8.00    5.70
  13  -2  12    1.80    5.00
  13  -2  12   16.60    3.70
 -13  -2  12    9.00    5.60
  13   2  12    8.00    5.40
  13   2  12    6.70    3.50
 -14   2   0   12.40    3.30
  14   2   0   15.40    3.70
 -14  -2   0    8.50    3.10
  14  -2   0   21.60    4.00
  14  -2   1  216.48   11.70
 -14   2   1  206.68   11.50
  14   2  -1  193.78   11.60
 -14  -2  -1  210.48   11.60
 -14   2   1  244.88   12.70
 -14   2  -1  197.08   11.50
 -14  -2   1  196.08   11.40
  14  -2  -1  175.08   11.30
  14   2   1  215.78   11.70
 -14   2   2    1.00    2.70
 -14  -2  -2    3.40    2.90
  14  -2   2    2.30    3.10
  14   2  -2   14.80    3.50
 -14   2   2    0.40    3.50
 -14   2   2    0.60    3.00
  14   2   2    1.80    3.10
 -14   2  -2    3.80    2.80
  14  -2  -2    1.20    3.00
 -14  -2   2    5.10    2.80
  14  -2   3  387.26   19.70
  14   2  -3  409.86   19.90
 -14   2   3  408.16   19.00
 -14  -2  -3  363.66   19.50
 -14   2   3  426.86   20.50
 -14   2   3  391.76   19.80
 -14   2   3  361.86   19.50
 -14  -2   3  354.16   19.40
 -14  -2   3  408.26   19.00
  14  -2  -3  397.36   23.10
 -14   2  -3  398.46   19.80
  14   2   3  427.96   20.00
 -14  -2   3  355.46   19.60
 -14  -2   3  428.86   19.90
 -14  -2  -4    5.20    3.00
 -14   2   4    0.80    2.70
 -14   2   4   -0.90    2.30
  14  -2   4    9.70    3.80
 -14   2   4    0.50    3.50
 -14   2   4    8.10    3.10
  14   2   4    5.80    3.40
  14   2   4   -2.40    3.60
 -14  -2   4    0.90    2.80
 -14  -2   4    5.40    2.50
 -14  -2   4    2.80    3.50
 -14  -2   4   -1.30    2.80
 -14   2  -4    3.90    3.00
  14  -2   5  255.07   12.30
 -14   2   5  232.38   11.30
 -14   2   5  230.48   13.60
 -14   2   5  223.48   12.70
  14  -2   5  222.38   12.90
  14  -2   5  221.08   13.20
  14  -2   5  221.68   13.80
 -14   2   5  238.18   12.50
 -14   2   5  228.08   11.10
  14   2   5  224.48   12.90
 -14  -2   5  229.08   11.30
  14   2   5  217.08   13.60
  14   2   5  223.28   12.30
 -14  -2   5  223.68   11.20
 -14  -2   5  214.08   12.60
 -14  -2   5  225.78   12.50
  14   2   5  222.28   13.10
 -14  -2   5  233.48   13.10
  14  -2   6    6.40    4.40
  14  -2   6    5.60    3.40
  14  -2   6    6.70    3.80
 -14   2   6    5.80    3.00
  14  -2   6   -1.50    3.60
 -14   2   6    2.80    3.00
 -14   2   6    3.50    4.10
 -14  -2   6    4.60    3.00
  14   2   6    5.10    3.20
  14   2   6   12.10    4.10
  14   2   6    3.10    3.10
 -14  -2   6    1.80    3.00
  14   2   6    3.90    4.20
  14   2   6    2.10    3.50
 -14  -2   6    1.20    3.80
  14  -2   7   99.69    8.20
  14  -2   7  106.69    9.90
 -14   2   7   98.39    7.80
  14  -2   7  115.19    8.70
 -14   2   7  101.79    7.40
 -14   2   7  107.69    9.40
 -14  -2   7  104.69    7.40
  14   2   7  101.69    9.30
 -14  -2   7  103.29    8.70
  14   2   7  115.69    8.60
 -14  -2   7   94.89    7.80
  14   2   7  105.39    8.10
  14  -2   8   -3.10    4.40
 -14   2   8    1.20    4.50
 -14   2   8    1.80    3.30
  14  -2   8    5.30    4.00
  14  -2   8   -6.20    3.80
 -14   2   8    0.10    3.70
 -14   2   8    0.20    3.30
 -14   2   8    0.50    2.50
 -14  -2   8    0.60    3.50
 -14  -2   8    1.30    3.00
  14   2   8    1.30    3.60
 -14  -2   8   -4.00    4.20
  14   2   8    8.00    4.70
 -14  -2   8   -3.60    3.70
  14   2   8    0.40    3.80
 -14  -2   8    1.60    3.60
 -14   2   9  159.88   11.80
 -14   2   9  138.19    9.70
 -14   2   9  156.38    9.90
  14  -2   9  149.49   11.80
  14  -2   9  153.68    9.90
 -14  -2   9  154.58   10.20
 -14  -2   9  153.88   11.70
 -14  -2   9  134.09    9.80
  14   2   9  155.38   10.10
  14   2   9  147.39   11.50
 -14   2  10    5.90    4.20
  14  -2  10    4.60    4.30
  14  -2  10    2.90    3.80
 -14   2  10   -7.90    4.70
 -14   2  10    2.70    3.50
  14  -2  10   -3.30    4.90
 -14  -2  10    4.70    5.00
  14   2  10   -2.10    3.40
 -14  -2  10    4.40    3.70
  14   2  10    7.10    5.10
 -14  -2  10    1.60    4.10
  14   2  10    1.60    3.70
 -14   2  11  103.59    6.50
 -14   2  11   91.19    7.40
  14  -2  11  114.79    8.00
  14  -2  11  110.99   10.20
 -14   2  11  102.89   10.10
  14   2  11  102.69    8.10
 -14  -2  11   97.69    7.50
  14   2  11  110.79   10.00
 -14  -2  11  116.89   10.10
 -14  -2  11  101.99    7.80
  14  -2  12   -0.20    5.00
  14  -2  12   -0.40    3.40
 -14   2  12    4.10    5.60
 -14  -2  12   -2.40    5.20
  14   2  12   10.80    5.60
  14   2  12    3.10    3.70
  15   2   0   -2.60    3.40
 -15  -2   0   -1.70    2.90
  15  -2   0    2.30    3.40
 -15   2   0   -2.20    2.80
  15  -2   1   -0.80    3.40
 -15   2   1   -0.60    3.00
 -15   2   1    8.40    4.00
  15   2  -1    3.40    3.40
 -15  -2  -1    0.50    2.80
 -15   2  -1    1.50    3.10
  15   2   1   -3.10    3.30
  15  -2  -1    2.20    3.40
 -15  -2   1    1.20    2.80
  15  -2   2    2.60    3.40
 -15  -2  -2   -0.10    3.00
  15   2  -2    5.80    3.50
 -15   2   2   -0.20    3.80
 -15   2   2   -0.60    3.10
 -15  -2   2   -0.50    2.80
  15  -2  -2    2.90    3.40
  15   2   2    3.00    3.60
 -15   2  -2    2.10    3.00
 -15   2   3    9.70    3.30
 -15   2   3    1.50    3.80
  15  -2   3    1.50    3.60
 -15   2   3    4.00    3.20
 -15  -2  -3    0.40    3.00
 -15   2   3    3.80    3.00
 -15  -2   3    1.30    2.90
 -15  -2   3    3.70    3.20
  15   2   3   -0.50    3.40
 -15   2  -3   -0.80    3.00
 -15  -2  -4    1.10    3.20
 -15   2   4    6.70    3.30
 -15   2   4    1.40    2.60
  15  -2   4    1.30    3.60
 -15   2   4    0.80    4.00
 -15   2   4    9.20    3.40
 -15  -2   4    5.20    3.40
  15   2   4    6.10    3.80
 -15  -2   4    0.50    3.10
  15   2   4    4.00    4.40
 -15   2  -4   11.40    3.50
 -15  -2   4    3.10    2.70
 -15   2   5    2.20    4.00
 -15   2   5   -0.10    3.00
  15  -2   5    3.50    3.90
 -15   2   5    2.20    3.00
  15  -2   5   -2.10    4.40
  15  -2   5    2.20    3.40
 -15  -2   5   -1.50    2.20
 -15  -2   5   -2.10    2.20
 -15  -2   5   -4.60    2.80
  15   2   5    1.40    3.50
 -15  -2   5   -2.50    3.00
  15   2   5   -1.80    3.30
  15   2   5   -0.30    4.00
  15  -2   6    4.80    3.70
 -15   2   6    3.90    3.20
  15  -2   6   -2.90    3.60
 -15   2   6   -0.80    4.20
  15  -2   6    1.90    3.90
 -15   2   6    1.20    3.10
  15  -2   6    5.50    5.00
  15   2   6   -0.50    3.90
 -15  -2   6    3.40    4.30
 -15  -2   6    2.90    3.20
 -15  -2   6   -0.70    3.10
  15   2   6    4.20    4.10
  15   2   6   -6.40    3.00
  15   2   6    0.40    4.30
  15  -2   7   -5.20    3.80
  15  -2   7   -6.30    4.60
 -15   2   7    7.60    4.80
  15  -2   7    5.80    4.00
 -15   2   7    0.10    4.80
 -15   2   7    0.60    3.00
  15   2   7    5.60    4.20
  15   2   7   -1.10    3.80
 -15  -2   7   -0.50    5.50
  15   2   7    2.10    4.50
 -15  -2   7   -2.20    4.20
 -15  -2   7    2.40    3.30
 -15   2   8    4.10    4.80
  15  -2   8    3.70    4.20
  15  -2   8    3.20    5.00
 -15   2   8   13.20    4.40
 -15   2   8    2.60    3.00
  15   2   8    9.20    4.20
  15   2   8   -1.20    4.60
 -15  -2   8    4.40    3.20
 -15  -2   8   -2.30    4.50
 -15   2   9    0.00    4.90
  15  -2   9    2.90    4.00
  15  -2   9   -5.00    4.60
 -15   2   9    1.60    3.90
 -15  -2   9   -0.40    4.50
  15   2   9    2.40    3.90
 -15  -2   9   -2.30    3.90
  15   2   9    1.90    5.00
 -15   2  10   -5.10    5.00
 -15   2  10    3.00    3.80
  15  -2  10   -7.10    4.70
 -15  -2  10    0.80    3.70
 -15  -2  10   10.60    5.20
  15   2  10    2.50    5.00
  15  -2  11   -1.60    5.10
 -15   2  11    0.10    5.50
 -15   2  11    5.90    3.70
  15  -2  11    5.40    3.90
 -15  -2  11   -3.10    3.50
  15   2  11    0.00    3.90
 -15  -2  11   -2.40    5.10
  15   2  11    7.60    5.20
  16  -2   0   26.00    4.80
  16   2   0   14.00    4.20
 -16   2   0   19.70    4.30
 -16   2   0   26.70    5.20
 -16  -2   0   18.20    4.10
 -16   2   1   49.70    5.70
 -16  -2  -1   47.20    5.60
 -16   2   1   43.00    6.20
  16   2  -1   49.20    6.00
  16  -2   1   40.50    5.60
  16  -2  -1   45.60    5.80
 -16   2  -1   53.09    5.80
 -16  -2   1   41.10    5.30
  16   2   1   59.19    6.30
  16   2  -2    5.20    3.90
 -16  -2  -2    5.70    3.40
 -16   2   2   -0.60    4.00
 -16   2   2    2.00    3.30
  16  -2   2   11.80    4.20
 -16  -2   2    5.40    3.40
  16   2   2    1.80    3.60
 -16   2  -2   -0.80    3.20
  16  -2  -2   -2.10    3.70
 -16  -2  -3  105.59    8.30
 -16   2   3  114.79    9.30
  16  -2   3  117.59    8.60
 -16   2   3  110.79    7.70
 -16   2   3  106.89    8.20
  16   2   3  109.99    8.60
 -16   2  -3  111.09    8.60
 -16  -2   3  104.69    8.30
  16  -2   4    4.70    4.10
 -16   2   4    6.30    3.50
 -16   2   4    9.80    3.00
 -16  -2  -4    5.50    3.70
 -16   2   4   10.30    3.60
 -16   2   4    7.70    4.40
  16   2   4   11.80    5.00
 -16  -2   4   11.30    3.10
  16   2   4   10.00    4.10
 -16  -2   4    8.50    3.70
 -16   2  -4    6.30    3.70
  16  -2   5  142.89   10.40
 -16   2   5  109.09    9.60
 -16   2   5  118.39    8.60
 -16   2   5  122.19    9.00
  16  -2   5  107.29   10.20
  16  -2   5  108.79    9.10
  16   2   5  118.29    9.20
  16   2   5  127.19   10.30
  16   2   5  119.99    8.70
 -16  -2   5  118.69    8.50
 -16  -2   5  111.19    8.90
  16  -2   6   15.80    5.70
 -16   2   6   21.50    4.10
  16  -2   6   16.00    4.20
 -16   2   6   15.50    5.10
  16  -2   6   12.70    4.50
 -16  -2   6   17.00    4.10
  16   2   6    4.10    4.80
  16   2   6   17.00    3.80
  16   2   6    9.50    4.40
  16  -2   7   60.09    8.40
  16  -2   7   63.59    7.10
 -16   2   7   65.29    8.10
 -16   2   7   67.69    6.30
  16   2   7   84.29    7.60
 -16  -2   7   72.59    6.70
  16   2   7   69.69    8.20
 -16   2   8    0.50    3.00
  16  -2   8   -1.70    4.90
 -16   2   8    2.60    4.90
 -16  -2   8    4.40    3.40
  16   2   8    7.70    5.10
  16  -2   9   69.49    8.60
 -16   2   9   57.49    8.00
 -16   2   9   51.69    6.10
  16   2   9   51.29    7.70
 -16  -2   9   46.90    6.20
 -16   2  10    9.10    4.00
 -16   2  10    3.10    5.70
  16  -2  10    5.40    5.40
 -16  -2  10   -1.10    4.00
  16   2  10    2.80    5.10
  17  -2   0   -5.10    3.70
 -17   2   0   -3.50    3.30
 -17   2   0   -0.10    4.20
  17   2   0   -3.40    3.70
 -17  -2   0   -0.70    3.40
 -17   2   1    3.70    3.40
  17   2  -1    0.10    3.90
  17  -2   1   -2.10    3.70
 -17  -2  -1    0.30    3.50
 -17   2   1   -2.30    4.00
 -17   2  -1   -5.80    3.50
 -17  -2   1    2.40    3.70
  17  -2  -1    3.10    3.90
  17   2   1   -1.90    3.60
  17  -2   2   14.30    4.40
 -17  -2  -2    7.90    4.00
  17   2  -2    8.40    5.00
 -17   2   2   14.80    4.90
 -17   2   2   -1.70    3.30
 -17   2  -2    6.20    3.80
 -17  -2   2    5.60    3.90
  17   2   2    9.80    4.40
 -17   2   3   -3.10    4.40
 -17   2   3   -4.70    3.00
 -17  -2  -3    4.50    3.80
  17  -2   3    6.00    4.40
 -17   2   3    3.90    3.60
  17   2   3    0.30    3.90
 -17   2  -3   -2.60    3.50
 -17  -2   3    1.00    3.50
 -17   2   4   54.79    5.00
  17  -2   4   72.19    8.60
  17  -2   4   62.79    7.00
 -17   2   4   48.70    5.90
 -17   2   4   50.79    6.90
 -17   2  -4   51.09    6.70
  17   2   4   64.09    7.90
  17   2   4   63.79    7.10
 -17  -2   4   48.50    4.90
 -17  -2   4   61.69    6.40
  17  -2   5    5.10    5.30
 -17   2   5    0.40    4.50
  17  -2   5    8.20    4.50
 -17   2   5    3.70    3.60
  17   2   5    6.80    5.30
  17   2   5    2.50    4.00
  17   2   5    9.40    4.50
 -17  -2   5    2.70    3.60
  17  -2   6   23.70    6.60
  17  -2   6   24.60    4.70
 -17   2   6   25.60    6.20
  17   2   6   25.00    6.20
  17   2   6   27.40    4.30
 -17   2   7   -2.10    4.80
  17  -2   7    0.80    5.20
  17   2   7    5.30    5.10
 -17   2   8    3.10    5.40
  17  -2   8    2.90    5.60
  17   2   8    9.30    5.70
  18  -2   0   26.20    5.20
 -18  -2   0   19.30    4.80
  18   2   0   21.00    5.20
 -18   2   0   20.60    4.60
 -18   2   0   15.60    5.40
  18  -2   1  237.48   14.80
 -18  -2  -1  242.68   14.80
  18   2  -1  248.18   15.10
 -18   2   1  240.68   14.80
 -18   2   1  300.27   16.10
 -18   2  -1  253.37   14.90
  18  -2  -1  245.18   15.10
 -18   2  -1  287.77   16.10
  18   2   1  274.97   15.30
 -18  -2   1  258.17   14.90
  18  -2   2    0.30    4.50
 -18   2   2    1.90    3.70
 -18   2   2    4.00    4.80
 -18  -2  -2    1.10    3.60
  18   2   2    6.50    4.40
 -18  -2   2   -0.40    4.20
 -18   2  -2    6.80    3.90
 -18  -2  -3  155.68   11.20
  18  -2   3  159.38   14.50
 -18   2   3  177.58   10.20
 -18   2   3  157.68   11.80
  18   2   3  189.28   12.90
 -18   2  -3  150.98   11.00
 -18   2   4   31.30    6.00
  18  -2   4   33.10    7.00
 -18   2   4   20.00    3.50
  18   2   4   15.30    6.00
 -18  -2   4   21.70    3.90
  18  -2   5   68.99    9.00
 -18   2   5   81.29    8.60
  18   2   5   84.19   10.40
  18   2   5   63.29    8.60
  18  -2   6   -5.80    3.90
 -18   2   6    3.30    5.20
  18  -2   6    5.50    5.60
  18   2   6    0.20    3.80
  18   2   6   -9.40    4.70
  18  -2   7   49.60    8.50
 -18   2   7   54.29    7.80
  18   2   7   60.19    8.20
 -19   2   2   26.80    8.10
 -19   2   3    4.10    4.80
 -19   2   3   -3.60    3.30
  19   2   3    6.50    5.70
 -19  -2   3    2.20    4.30
 -19   2   4   26.90    6.30
 -19   2   4   32.60    4.00
  19  -2   4   41.80    8.00
 -19  -2   4   25.00    4.00
  19   2   4   39.00    7.40
  19  -2   5    1.90    5.70
 -19   2   5    2.50    4.80
  19   2   5   -7.00    4.80
  19   2   5    6.20    5.60
   0  -3   0    0.00    0.90
   0   3   0    0.50    0.70
   0  -3   0    0.00    0.90
   0   3   0    0.70    0.80
   0  -3   0    0.90    1.00
   0  -3   0    0.20    0.80
   0   3   1    0.10    0.70
   0   3   1   -0.40    0.70
   0   3  -1   -0.30    0.80
   0  -3   1    0.50    0.80
   0  -3  -1   -0.50    0.80
   0  -3  -1    0.50    0.80
   0  -3  -1    0.00    0.90
   0  -3   1   -0.60    0.90
   0  -3   1    0.90    0.80
   0  -3   2   -1.00    0.80
   0   3   2   -0.10    0.70
   0   3   2    0.20    0.70
   0  -3  -2    1.10    0.80
   0   3   2    0.30    0.70
   0  -3   2   -0.70    0.80
   0   3   2   -0.20    0.70
   0  -3   2    0.50    0.70
   0   3  -2    1.10    0.70
   0  -3  -2   -0.50    0.70
   0   3   2    0.40    0.70
   0   3   3   -1.00    0.80
   0  -3   3   -0.60    0.80
   0  -3   3   -0.20    0.80
   0  -3   3    1.30    0.70
   0  -3  -3   -1.30    0.70
   0   3   3    0.10    0.60
   0   3   3   -0.10    0.70
   0   3   3    0.10    1.00
   0   3   3    1.50    0.70
   0  -3   3    0.10    0.80
   0   3   3   -0.20    0.70
   0  -3   3    0.50    0.70
   0   3  -3   -1.20    0.70
   0   3   4    0.60    0.70
   0  -3   4    0.90    0.90
   0  -3   4    0.70    0.80
   0  -3   4    0.20    0.70
   0   3   4   -0.80    1.10
   0   3   4    1.20    0.70
   0   3   4   -0.40    1.10
   0   3   4    0.50    0.80
   0  -3   4    1.70    1.20
   0   3   4   -0.10    0.60
   0  -3   4    0.90    0.90
   0   3   4   -0.20    0.60
   0  -3   4   -0.30    0.70
   0   3   4    0.60    0.70
   0  -3   4    0.70    0.80
   0   3   5   -0.40    0.70
   0  -3   5    1.10    1.30
   0  -3   5   -0.70    0.70
   0   3   5   -0.60    0.60
   0   3   5   -0.70    1.30
   0  -3   5    0.60    0.70
   0  -3   5    0.50    0.80
   0  -3   5   -1.20    0.70
   0   3   5   -0.30    1.30
   0  -3   5    0.40    0.90
   0  -3   5   -0.30    0.80
   0   3   5    0.40    0.60
   0  -3   5   -0.50    0.80
   0  -3   5    0.50    0.80
   0   3   5   -0.20    0.60
   0   3   6   -1.10    1.40
   0   3   6   -1.00    1.30
   0  -3   6    0.30    1.50
   0  -3   6   -0.40    0.90
   0   3   6   -0.70    0.60
   0  -3   6   -0.20    0.60
   0  -3   6    1.30    0.80
   0  -3   6    0.20    0.70
   0   3   6    0.00    0.70
   0   3   6   -0.30    0.60
   0  -3   6    1.60    0.60
   0  -3   6    0.00    0.80
   0   3   6    0.20    0.60
   0  -3   6   -0.90    0.80
   0   3   7   -0.70    1.60
   0  -3   7   -0.50    0.80
   0  -3   7   -0.40    0.90
   0  -3   7   -0.40    0.80
   0   3   7   -0.70    0.60
   0   3   7    1.80    1.80
   0  -3   7    0.00    0.80
   0  -3   7   -1.00    0.90
   0   3   7   -0.80    0.70
   0  -3   7   -1.10    1.60
   0   3   8    0.10    2.00
   0  -3   8    1.70    1.10
   0  -3   8   -0.70    1.90
   0   3   8   -0.20    0.70
   0   3   8   -1.20    1.90
   0  -3   8    0.70    1.00
   0  -3   8   -1.30    1.00
   0  -3   8   -0.10    0.90
   0  -3   8   -1.10    0.90
   0   3   8    0.10    0.80
   0  -3   8   -1.70    1.00
   0   3   9   -1.50    2.20
   0  -3   9   -1.10    1.20
   0  -3   9   -0.20    2.30
   0   3   9    0.10    2.40
   0  -3   9   -0.20    1.10
   0  -3   9    0.90    1.10
   0  -3  10    0.90    1.20
   0  -3  10    0.80    1.20
   0   3  10   -0.40    2.70
   0  -3  10    0.60    1.40
   0  -3  10    0.90    2.70
   0  -3  11   -0.10    1.50
   0  -3  11   -1.70    1.30
   0   3  11    1.00    1.10
   0   3  11    0.70    3.10
   0  -3  11    6.90    3.20
   0   3  12   -3.00    3.20
   0  -3  12   -1.30    1.70
   0  -3  12   -1.20    3.20
   0   3  13   -3.30    3.70
   0  -3  13    0.90    1.80
   0  -3  13    2.10    3.80
   0  -3  14   -1.40    2.00
   0  -3  14   -2.70    4.10
  -1  -3   0   98.19    4.20
  -1  -3   0   69.49    4.20
   1   3   0   84.79    4.10
   1  -3   0   66.59    4.10
   1   3   0   72.39    4.10
  -1  -3   0   88.99    4.20
   1  -3   0   94.39    4.10
  -1   3   1  129.39    6.40
   1  -3   1  117.69    6.40
  -1  -3  -1  154.48    6.50
   1  -3   1  138.59    6.40
   1  -3   1  129.89    6.50
  -1  -3  -1  147.89    6.50
  -1  -3  -1  137.09    6.50
  -1   3   1  124.89    6.40
   1   3  -1  142.99    6.50
  -1  -3   1  146.49    6.50
   1  -3  -1  137.49    6.40
  -1  -3   1  149.69    6.50
   1   3   1  129.89    6.40
  -1   3  -1  142.39    6.50
   1   3   1  126.29    6.40
  -1  -3   1  112.89    6.40
  -1  -3   1  141.79    6.50
   1  -3  -1  151.38    6.50
   1  -3   2  552.64   24.20
   1  -3   2  519.05   24.20
  -1   3   2  518.45   24.10
  -1   3   2  482.15   24.00
   1   3  -2  602.04   24.20
  -1   3   2  560.24   24.20
  -1  -3  -2  536.95   24.10
   1  -3   2  592.14   24.20
  -1   3   2  497.95   24.10
  -1   3   2  532.85   24.10
   1  -3   2  575.94   24.20
  -1  -3  -2  583.04   24.20
  -1  -3  -2  542.55   24.30
   1   3   2  530.65   24.20
  -1  -3   2  495.85   24.10
   1  -3  -2  572.94   24.10
  -1  -3   2  584.14   24.20
   1  -3  -2  549.85   24.10
   1   3   2  513.05   24.10
  -1   3  -2  577.64   24.20
  -1  -3   2  547.85   24.20
   1   3   2  477.35   24.00
  -1  -3   2  617.44   24.20
   1   3   2  523.75   24.10
   1   3   2  551.84   24.20
  -1  -3   2  469.85   24.00
  -1   3   3  865.31   41.30
  -1   3   3  921.11   41.30
   1  -3   3  921.01   41.40
   1  -3   3  957.60   41.40
  -1   3   3  874.51   41.30
   1  -3   3  922.71   41.40
   1  -3   3  965.30   41.40
   1  -3   3  944.91   41.40
  -1   3   3  908.01   41.30
   1   3  -3  970.30   41.40
  -1   3   3  894.71   41.30
   1  -3   3  944.81   41.40
  -1  -3  -3  929.41   41.30
  -1   3   3  911.91   41.50
   1   3   3  833.82   41.30
   1   3   3  960.30   41.30
   1   3   3  954.30   41.50
  -1  -3   3  964.60   41.30
   1   3   3  933.01   41.30
  -1  -3   3  968.90   41.40
  -1  -3   3  949.40   41.40
   1   3   3  991.70   41.30
  -1  -3   3  906.51   41.30
   1   3   3  912.41   41.30
  -1  -3   3  995.40   41.30
  -1  -3   3  954.20   41.40
  -1   3  -3  996.30   41.40
   1  -3  -3  903.01   41.30
   1   3   3  941.91   41.30
   1  -3   4  466.45   19.10
   1  -3   4  440.26   19.00
   1  -3   4  414.56   19.10
   1  -3   4  424.46   19.00
  -1  -3  -4  418.36   18.90
   1  -3   4  413.26   19.00
  -1   3   4  427.06   19.00
  -1   3   4  390.86   18.90
  -1   3   4  418.56   18.90
   1  -3   4  420.46   19.00
   1  -3   4  414.06   19.30
  -1   3   4  384.26   19.30
  -1   3   4  400.46   19.30
   1  -3   4  435.96   19.10
  -1   3   4  399.96   18.90
  -1   3   4  406.26   18.90
  -1   3   4  438.66   18.90
  -1  -3   4  431.56   19.00
  -1  -3   4  453.45   19.10
  -1  -3   4  407.26   19.00
  -1  -3   4  425.96   19.20
  -1  -3   4  451.95   19.00
   1   3   4  446.66   19.00
  -1  -3   4  449.86   19.10
   1   3   4  393.66   19.00
  -1  -3   4  414.46   19.00
   1   3   4  416.66   18.90
   1  -3  -4  420.36   18.90
  -1  -3   4  469.45   19.00
   1   3   4  443.86   19.40
   1   3   4  431.16   18.90
   1   3   4  422.26   19.00
   1   3   4  436.16   19.00
   1   3   4  410.06   19.00
  -1   3   5  586.04   26.80
   1  -3   5  598.14   26.90
  -1   3   5  605.14   26.70
   1  -3   5  615.04   26.90
   1  -3   5  585.24   26.90
   1  -3   5  605.24   27.30
   1  -3   5  600.44   26.90
   1  -3   5  601.14   27.00
  -1   3   5  600.24   26.70
   1  -3   5  597.34   26.80
   1  -3   5  616.34   26.90
  -1   3   5  597.94   27.40
  -1   3   5  555.94   27.30
   1  -3   5  586.84   26.90
  -1   3   5  584.54   26.70
  -1   3   5  596.14   26.70
  -1  -3   5  587.94   27.20
   1   3   5  619.34   27.30
   1   3   5  610.44   26.90
  -1  -3   5  648.44   26.80
   1   3   5  633.94   26.80
  -1  -3   5  607.94   26.80
   1   3   5  611.14   26.80
   1   3   5  582.34   26.80
  -1  -3   5  596.64   26.80
   1   3   5  599.74   26.80
  -1  -3   5  613.84   26.80
   1   3   5  613.54   27.40
  -1  -3   5  574.74   26.80
   1   3   5  615.74   26.80
  -1  -3   5  631.74   26.80
  -1  -3   5  618.54   26.90
  -1  -3   5  623.14   26.90
  -1   3   6  153.58    8.10
  -1   3   6  154.48    8.10
  -1   3   6  159.18    7.20
   1  -3   6  153.18    7.40
   1  -3   6  155.88    7.40
   1  -3   6  164.48    7.40
   1  -3   6  157.98    7.30
   1  -3   6  159.98    8.10
  -1   3   6  154.48    7.20
   1  -3   6  157.08    7.30
   1  -3   6  161.78    7.50
  -1   3   6  148.59    7.30
   1  -3   6  165.18    7.40
   1  -3   6  157.98    7.30
   1   3   6  156.58    7.40
  -1  -3   6  157.98    7.20
   1   3   6  154.48    7.30
   1   3   6  164.18    7.30
  -1  -3   6  154.58    7.30
  -1  -3   6  163.08    8.00
   1   3   6  162.28    7.40
  -1  -3   6  166.78    7.30
  -1  -3   6  147.99    7.30
   1   3   6  152.48    8.00
  -1  -3   6  156.08    7.40
  -1  -3   6  148.19    7.20
   1   3   6  157.28    7.30
   1   3   6  157.28    8.10
  -1  -3   6  169.98    7.50
   1  -3   7  195.08    8.90
   1  -3   7  188.48    8.90
   1  -3   7  194.08    8.80
  -1   3   7  185.68    8.60
   1  -3   7  188.98    9.70
  -1   3   7  188.68    9.80
  -1   3   7  195.78    8.60
   1  -3   7  194.98    8.90
  -1   3   7  192.48    9.90
   1  -3   7  188.28    8.90
  -1  -3   7  183.88    8.80
  -1  -3   7  193.38    8.80
   1   3   7  183.58    8.70
  -1  -3   7  196.38    8.90
   1   3   7  192.18    9.80
  -1  -3   7  187.78    9.60
  -1  -3   7  201.38    8.80
   1   3   7  184.18    9.70
  -1  -3   7  198.68    8.90
   1   3   7  197.38    8.80
   1   3   7  187.48    8.70
  -1  -3   7  189.88    8.90
   1   3   7  178.18    8.80
   1  -3   8  234.28   12.10
  -1   3   8  253.07   12.40
   1  -3   8  234.28   11.10
   1  -3   8  238.18   11.20
   1  -3   8  242.98   11.20
  -1   3   8  244.08   10.90
   1  -3   8  242.58   11.20
  -1   3   8  243.68   12.30
   1  -3   8  237.58   11.10
   1   3   8  233.68   11.00
  -1  -3   8  242.48   11.00
   1   3   8  239.38   12.30
  -1  -3   8  238.98   11.20
  -1  -3   8  243.98   11.10
  -1  -3   8  241.68   11.10
  -1  -3   8  244.38   11.10
   1   3   8  256.57   11.10
  -1  -3   8  247.78   11.10
  -1  -3   8  247.98   12.20
   1  -3   9  129.09    7.60
   1  -3   9  132.09    6.30
   1  -3   9  125.39    6.00
   1  -3   9  128.29    6.20
   1  -3   9  122.29    6.30
  -1   3   9  130.59    7.80
  -1   3   9  125.59    7.80
  -1  -3   9  121.89    6.10
  -1  -3   9  133.19    6.20
  -1  -3   9  125.39    6.10
   1   3   9  121.89    6.00
   1   3   9  122.79    5.90
   1   3   9  133.19    7.70
   1   3   9  126.59    6.10
  -1  -3   9  120.49    7.60
   1  -3  10  299.07   13.70
   1  -3  10  283.57   13.80
  -1   3  10  297.67   15.30
   1  -3  10  309.87   15.30
   1  -3  10  288.17   13.70
  -1   3  10  303.67   15.40
  -1  -3  10  298.17   13.70
  -1  -3  10  290.27   13.60
   1   3  10  306.97   13.60
   1   3  10  291.27   13.50
   1   3  10  304.67   13.50
   1   3  10  323.47   15.50
  -1  -3  10  294.57   13.70
  -1  -3  10  302.37   15.10
   1  -3  11   91.19    5.00
  -1   3  11   98.19    7.10
   1  -3  11   98.59    7.10
   1   3  11   77.29    6.90
  -1  -3  11   85.29    4.70
   1   3  11   87.89    4.60
   1   3  11   90.19    4.60
  -1  -3  11   92.49    7.00
  -1  -3  11   82.39    4.80
   1   3  11   82.49    4.50
   1  -3  12   76.89    4.80
   1  -3  12   84.99    7.00
   1   3  12   70.09    6.80
   1   3  12   80.79    4.40
  -1  -3  12   78.19    4.60
  -1  -3  12   77.09    6.80
   1  -3  13   20.40    4.80
   1  -3  13   27.60    2.80
   1   3  13   19.70    2.10
   1   3  13   27.50    5.10
  -1  -3  13   24.00    2.50
   1  -3  14   23.60    2.70
   1  -3  14   19.10    4.90
   1   3  14   18.10    5.10
  -1  -3  14   20.20    2.50
   1  -3  15   27.20    3.00
   1  -3  15   24.80    5.60
  -1  -3  15   25.20    2.70
   1   3  15   16.70    5.50
   2   3   0    0.60    0.90
   2  -3   0    0.90    0.90
  -2  -3   0    2.00    1.00
   2  -3   0    0.70    0.90
  -2   3   0   -0.60    0.80
  -2   3   0   -0.80    0.80
  -2  -3   0   -0.30    0.90
   2  -3   0    0.30    0.90
  -2   3   0   -0.20    0.90
  -2  -3   0    0.80    1.00
   2   3   0    0.30    0.80
  -2  -3   0    0.20    1.00
  -2   3   1   13.20    1.30
   2   3  -1   14.90    1.40
  -2  -3  -1   16.40    1.50
   2  -3   1   12.30    1.40
   2  -3   1   12.80    1.30
  -2   3   1   11.00    1.30
  -2   3   1    9.30    1.20
  -2  -3  -1   10.60    1.30
  -2  -3  -1   12.60    1.40
   2  -3   1    9.70    1.30
   2  -3  -1   13.20    1.30
  -2  -3   1   12.50    1.40
  -2  -3   1   18.30    1.50
   2   3   1    9.00    1.20
  -2   3  -1   16.40    1.50
   2  -3  -1   14.80    1.40
  -2  -3   1   16.90    1.60
  -2  -3   1   14.50    1.40
  -2   3  -1    9.20    1.20
   2   3   1   12.10    1.30
   2   3  -2   83.69    4.00
  -2   3   2   74.99    3.80
  -2  -3  -2   76.69    3.90
  -2   3   2   74.29    3.80
  -2   3   2   66.99    3.80
  -2  -3  -2   79.39    4.00
  -2   3   2   75.29    3.90
  -2   3   2   68.99    3.80
  -2  -3  -2   78.49    4.00
   2  -3   2   79.49    4.00
  -2   3   2   76.19    3.90
   2  -3   2   71.29    3.90
   2  -3   2   80.19    4.00
   2   3   2   60.49    3.80
   2   3   2   74.79    3.90
  -2   3  -2   81.79    4.00
   2   3   2   65.99    3.90
  -2  -3   2   84.49    4.10
  -2   3  -2   80.39    4.00
   2   3   2   85.99    4.20
   2  -3  -2   82.29    3.90
  -2  -3   2   79.39    3.90
  -2  -3   2   80.29    4.00
  -2  -3   2   68.59    3.80
  -2  -3   2   68.99    3.90
   2   3   2   86.79    4.00
   2   3   2   67.89    3.90
   2  -3  -2   80.19    4.70
  -2  -3  -3  422.86   18.20
  -2   3   3  386.06   18.10
   2  -3   3  370.16   18.00
  -2   3   3  340.77   18.40
   2  -3   3  400.26   18.20
  -2   3   3  408.66   18.20
  -2   3   3  406.76   18.20
   2  -3   3  404.26   18.20
  -2  -3  -3  409.96   18.20
   2  -3   3  427.46   18.30
   2  -3   3  372.86   18.40
   2  -3   3  385.76   18.00
  -2   3   3  395.06   18.20
   2  -3   3  419.36   18.30
  -2   3   3  394.96   18.20
   2  -3   3  393.96   18.20
  -2   3   3  399.36   18.20
   2  -3   3  397.06   18.20
   2   3  -3  421.86   18.30
   2   3   3  427.86   18.30
   2   3   3  418.86   18.20
  -2  -3   3  424.16   18.30
  -2  -3   3  392.16   18.20
  -2  -3   3  391.36   18.20
   2   3   3  383.26   18.20
  -2  -3   3  419.86   18.20
  -2  -3   3  435.26   18.30
  -2   3  -3  432.56   18.30
   2   3   3  403.86   18.40
  -2  -3   3  438.06   18.20
   2   3   3  380.46   18.20
   2   3   3  446.66   18.20
   2   3   3  423.96   18.20
  -2   3   4  234.98   12.70
  -2   3   4  250.47   12.20
   2  -3   4  266.27   12.40
   2  -3   4  269.17   12.40
   2  -3   4  267.37   12.40
  -2  -3  -4  276.87   12.30
   2  -3   4  285.17   12.40
  -2   3   4  255.87   12.20
   2  -3   4  258.47   12.70
   2  -3   4  278.97   12.50
  -2   3   4  250.47   12.20
  -2   3   4  254.67   12.30
   2  -3   4  285.97   12.40
  -2   3   4  279.27   12.30
   2  -3   4  275.57   12.40
  -2   3   4  252.77   12.20
   2   3   4  287.67   12.30
  -2  -3   4  266.77   12.30
   2   3   4  270.27   12.70
  -2  -3   4  283.97   12.40
   2   3   4  273.37   12.30
  -2   3  -4  271.17   12.40
  -2  -3   4  287.57   12.40
   2   3   4  286.77   12.30
  -2  -3   4  272.37   12.30
   2   3   4  276.37   12.40
   2   3   4  261.27   12.30
   2  -3  -4  261.07   12.20
   2   3   4  258.47   12.30
   2   3   4  285.07   12.40
  -2  -3   4  293.77   12.30
  -2  -3   4  251.87   12.30
  -2  -3   4  293.27   12.40
   2   3   4  284.67   12.40
  -2  -3   4  276.37   12.70
  -2   3   5  308.97   14.10
  -2   3   5  311.37   14.00
  -2   3   5  301.57   14.00
  -2   3   5  287.07   14.00
  -2   3   5  300.97   14.80
   2  -3   5  309.87   14.20
  -2   3   5  298.87   14.10
   2  -3   5  311.87   14.30
   2  -3   5  321.47   14.30
   2  -3   5  315.17   14.20
   2  -3   5  309.37   14.20
   2  -3   5  312.27   14.20
   2  -3   5  330.37   14.20
   2  -3   5  309.57   14.60
  -2   3   5  308.97   14.00
  -2  -3   5  311.27   14.20
   2   3   5  302.07   14.10
   2   3   5  311.47   14.10
  -2  -3   5  314.67   14.50
  -2  -3   5  313.27   14.70
  -2  -3   5  320.17   14.20
   2   3   5  309.87   14.20
   2   3   5  319.87   14.20
   2   3   5  305.97   14.10
  -2  -3   5  308.97   14.10
   2   3   5  295.87   14.20
  -2  -3   5  327.87   14.20
   2   3   5  315.87   14.10
  -2  -3   5  317.97   14.10
  -2   3  -5  329.57   14.40
   2   3   5  307.17   14.70
  -2  -3   5  336.27   14.10
   2   3   5  320.97   14.10
  -2  -3   5  328.27   14.10
  -2   3   6   75.39    3.70
   2  -3   6   75.99    3.90
  -2   3   6   68.19    4.60
  -2   3   6   72.49    3.70
   2  -3   6   73.99    4.00
   2  -3   6   75.49    3.90
   2  -3   6   74.09    4.70
   2  -3   6   73.89    4.10
   2  -3   6   80.29    3.90
   2  -3   6   76.59    4.00
  -2   3   6   78.19    3.80
   2  -3   6   74.49    4.00
   2  -3   6   74.09    3.80
   2   3   6   66.89    3.80
  -2  -3   6   70.29    3.60
   2   3   6   72.79    4.00
  -2  -3   6   77.29    4.60
   2   3   6   70.99    3.70
  -2  -3   6   77.09    4.00
   2   3   6   79.49    4.70
   2   3   6   73.39    3.80
   2   3   6   73.69    3.80
  -2  -3   6   75.59    4.00
   2   3   6   68.19    3.80
  -2  -3   6   74.09    3.90
   2   3   6   72.39    3.80
  -2  -3   6   73.19    4.70
  -2  -3   6   72.99    3.70
  -2  -3   6   78.89    3.80
  -2  -3   6   78.29    3.80
   2   3   6   79.59    3.90
  -2   3   7   -0.40    0.70
   2  -3   7   -0.60    1.00
  -2   3   7    0.80    0.80
   2  -3   7    1.30    1.10
   2  -3   7   -0.20    1.00
   2  -3   7    0.20    1.00
   2  -3   7    0.20    1.00
   2  -3   7   -0.20    0.80
  -2   3   7   -1.00    1.70
   2  -3   7    2.70    1.90
   2  -3   7   -0.20    1.10
  -2   3   7   -1.20    0.80
  -2  -3   7    1.20    0.90
   2   3   7    0.00    0.90
  -2  -3   7   -0.30    0.90
   2   3   7   -1.10    1.10
  -2  -3   7    2.00    1.10
   2   3   7   -0.30    0.90
  -2  -3   7    2.10    1.80
  -2  -3   7    0.30    1.00
   2   3   7    0.50    1.80
   2   3   7   -1.30    0.80
   2   3   7   -0.40    0.90
  -2  -3   7    0.30    1.00
   2  -3   8   16.70    1.80
   2  -3   8   16.30    1.70
   2  -3   8   18.80    2.90
   2  -3   8   13.80    1.60
  -2   3   8   12.80    2.80
   2  -3   8   13.30    1.80
  -2   3   8   19.70    1.50
  -2   3   8   15.70    1.40
   2   3   8   15.80    1.50
  -2  -3   8   15.50    2.70
   2   3   8   12.30    1.60
   2   3   8   14.50    1.50
  -2  -3   8   16.90    1.50
   2   3   8   14.30    1.50
  -2  -3   8   14.70    1.50
  -2  -3   8   15.50    1.60
   2   3   8   14.50    2.70
  -2  -3   8   15.50    1.60
  -2  -3   8   13.40    1.60
   2   3   8   17.10    1.60
   2  -3   9   70.19    4.20
   2  -3   9   70.19    4.00
   2  -3   9   70.99    5.60
   2  -3   9   71.69    4.20
  -2   3   9   71.99    5.80
  -2   3   9   72.69    3.70
  -2   3   9   74.09    3.70
   2  -3   9   74.09    4.00
  -2  -3   9   72.89    3.90
   2   3   9   69.69    3.90
   2   3   9   73.19    5.60
  -2  -3   9   78.39    4.10
   2   3   9   71.69    4.00
  -2  -3   9   64.89    5.50
  -2  -3   9   73.79    4.00
   2   3   9   70.09    4.00
  -2   3  10   72.39    3.80
   2  -3  10   72.39    4.40
   2  -3  10   69.69    5.90
  -2   3  10   72.89    6.10
  -2   3  10   68.39    3.80
   2   3  10   83.39    6.40
  -2  -3  10   69.29    4.10
   2   3  10   76.29    4.00
  -2  -3  10   75.49    6.10
  -2  -3  10   72.09    4.20
   2   3  10   71.99    4.10
  -2  -3  10   71.19    4.00
   2   3  10   74.69    4.20
  -2   3  11   14.40    1.60
  -2   3  11   15.30    3.90
   2  -3  11   15.90    3.80
   2  -3  11   16.00    2.20
  -2   3  11   15.10    1.50
   2   3  11   15.30    3.80
  -2  -3  11   19.70    2.00
   2   3  11   11.90    1.90
   2   3  11   14.50    1.80
   2  -3  12   25.00    4.60
   2  -3  12   21.10    2.60
  -2  -3  12   24.60    2.40
   2   3  12   23.30    4.60
   2   3  12   20.90    2.30
   2  -3  13    8.70    4.20
   2  -3  13    0.50    2.10
  -2  -3  13    1.60    1.90
   2   3  13    1.00    1.70
   2   3  13   -3.50    3.60
   2  -3  14    1.20    4.20
   2  -3  14    3.20    2.30
   2   3  14    1.30    4.20
  -2  -3  14   -0.10    1.80
   2   3  14    0.50    1.90
   2  -3  15    0.40    4.60
   2  -3  15    5.80    2.90
  -2  -3  15    4.30    2.10
   2   3  15    0.00    4.30
   2  -3  16   -3.60    4.70
   2   3  16   -5.10    4.80
  -3   3   0   85.69    4.30
  -3   3   0   79.19    4.30
   3   3   0   80.49    4.40
  -3  -3   0   82.69    4.30
  -3  -3   0   84.79    4.40
   3  -3   0   73.39    4.30
   3  -3   0   87.79    4.40
   3  -3   0   82.79    4.40
  -3  -3   0   83.29    4.40
   3   3   0   92.09    4.50
   3  -3   1  365.26   16.20
  -3  -3  -1  360.56   16.10
  -3   3   1  343.17   16.10
  -3   3   1  340.97   16.10
  -3  -3  -1  389.26   16.10
   3   3  -1  350.96   16.10
  -3   3   1  359.56   16.10
   3  -3   1  332.47   16.10
   3   3  -1  341.67   16.10
  -3  -3  -1  370.26   16.10
   3  -3   1  367.26   16.10
  -3   3  -1  381.36   16.20
  -3   3  -1  350.46   16.10
   3  -3  -1  359.66   16.10
   3   3   1  362.76   16.20
   3  -3  -1  354.26   16.10
   3   3   1  340.67   16.10
  -3   3  -1  314.77   16.20
  -3  -3   1  338.77   16.10
  -3  -3   1  354.96   16.10
   3   3   1  383.46   16.20
  -3  -3   1  334.67   16.10
  -3  -3   1  362.36   16.10
  -3   3   2 1146.39   55.69
  -3  -3  -2 1263.47   55.89
  -3   3   2 1079.29   56.09
   3   3  -2 1268.17   55.89
  -3   3   2 1223.78   55.89
  -3  -3  -2 1291.17   55.89
   3  -3   2 1289.07   55.99
   3  -3   2 1305.07   55.89
  -3  -3  -2 1364.26   55.89
  -3   3   2 1270.97   55.89
  -3   3   2 1108.59   55.69
   3  -3   2 1264.37   55.89
   3  -3   2 1231.58   55.89
   3   3  -2 1388.86   55.99
  -3   3   2 1299.37   55.89
  -3   3   2 1253.27   55.89
   3   3   2 1269.17   55.89
  -3   3  -2 1320.07   55.99
  -3  -3   2 1295.47   55.89
   3  -3  -2 1283.97   55.89
   3   3   2 1180.38   55.79
  -3  -3   2 1336.07   55.89
  -3  -3   2 1253.37   55.89
   3   3   2 1261.87   55.89
   3   3   2 1203.08   55.89
  -3   3  -2 1302.87   55.89
  -3  -3   2 1234.58   55.79
   3  -3  -2 1303.17   55.89
   3   3   2 1165.58   55.89
  -3  -3   2 1385.26   55.89
   3   3   2 1314.97   55.99
   3  -3   3 1170.58   54.39
   3   3  -3 1312.07   54.69
  -3   3   3 1110.49   54.89
  -3  -3  -3 1268.17   54.59
   3  -3   3 1206.58   54.59
  -3   3   3 1234.28   54.59
  -3   3   3 1255.07   54.59
  -3   3   3 1235.18   54.59
  -3   3   3 1163.58   54.49
  -3   3   3 1271.97   54.59
   3  -3   3 1182.28   54.49
   3  -3   3 1289.37   54.69
  -3   3   3 1243.78   54.59
   3  -3   3 1300.67   54.69
   3  -3   3 1280.37   54.59
   3  -3   3 1119.59   54.79
   3  -3   3 1248.98   54.69
  -3  -3  -3 1302.47   54.59
   3   3   3 1141.39   54.39
   3  -3  -3 1236.28   54.59
  -3  -3   3 1309.77   54.69
   3   3   3 1239.58   54.59
  -3  -3   3 1152.88   54.39
   3   3   3 1321.17   54.59
   3   3   3 1263.97   54.69
   3   3   3 1203.78   54.79
   3   3   3 1152.68   54.39
  -3   3  -3 1192.08   54.69
  -3   3  -3 1274.47   54.69
  -3  -3   3 1222.28   54.99
   3   3   3 1351.96   54.69
   3   3   3 1193.48   54.59
   3   3   3 1307.77   54.59
  -3  -3   3 1099.79   54.39
  -3  -3   3 1295.57   54.59
  -3  -3   3 1255.37   54.59
   3   3   3 1191.48   54.59
  -3  -3   3 1181.78   54.59
  -3  -3   3 1339.27   54.59
   3  -3   4 1525.75   66.99
   3  -3   4 1494.55   66.99
   3  -3   4 1568.34   67.09
  -3   3   4 1403.06   67.39
  -3   3   4 1490.75   66.89
  -3   3   4 1486.45   66.89
   3  -3   4 1540.75   67.09
  -3   3   4 1468.95   66.99
   3  -3   4 1595.74   67.09
   3  -3   4 1533.65   67.09
  -3   3   4 1440.66   66.89
  -3  -3  -4 1488.25   66.99
   3   3  -4 1565.74   67.09
  -3   3   4 1520.65   66.89
   3  -3   4 1519.65   67.09
  -3   3   4 1520.85   66.89
  -3   3   4 1491.65   66.99
   3  -3   4 1395.96   67.29
  -3  -3  -4 1531.75   66.99
  -3  -3   4 1631.84   66.99
   3   3   4 1489.15   66.99
   3   3   4 1580.94   66.99
  -3  -3   4 1522.25   67.29
   3   3   4 1491.05   66.99
  -3  -3   4 1584.84   67.09
  -3   3  -4 1497.75   67.09
   3   3   4 1452.55   66.99
   3   3   4 1533.65   67.09
  -3  -3   4 1567.34   67.09
  -3  -3   4 1534.75   66.99
  -3  -3   4 1579.14   66.99
   3   3   4 1461.35   67.29
   3   3   4 1490.05   66.99
  -3  -3   4 1519.75   66.99
   3   3   4 1511.75   66.99
   3   3   4 1550.34   66.99
  -3   3   5  394.16   18.00
   3  -3   5  406.56   18.20
  -3   3   5  388.66   18.10
  -3   3   5  378.26   18.70
  -3   3   5  388.46   18.00
   3  -3   5  398.26   18.20
  -3   3   5  401.56   18.00
  -3  -3  -5  399.66   18.10
   3  -3   5  412.06   18.20
  -3   3   5  399.46   18.00
   3  -3   5  413.76   18.10
   3  -3   5  388.06   18.10
  -3   3   5  404.16   18.00
   3  -3   5  381.76   18.60
   3  -3   5  393.16   18.20
   3  -3   5  409.26   18.30
  -3   3   5  406.06   18.10
   3   3   5  418.16   18.10
  -3  -3   5  422.06   18.20
  -3  -3   5  414.06   18.10
   3   3   5  387.56   18.20
  -3  -3   5  404.76   18.10
  -3   3  -5  412.26   18.20
   3   3   5  381.56   18.10
   3   3   5  403.06   18.20
   3   3   5  387.76   18.10
  -3  -3   5  394.36   18.60
  -3  -3   5  429.56   18.10
  -3  -3   5  428.06   18.10
  -3  -3   5  402.66   18.10
  -3  -3   5  413.66   18.20
   3   3   5  410.76   18.20
   3   3   5  402.06   18.10
   3   3   5  379.86   18.60
   3   3   5  372.96   18.10
   3  -3   6  215.08   10.30
  -3   3   6  210.68   10.10
   3  -3   6  232.88   10.30
   3  -3   6  221.38   10.40
  -3   3   6  206.28   11.00
  -3   3   6  232.48   10.20
   3  -3   6  217.38   10.40
  -3   3   6  222.58   10.00
  -3   3   6  216.58   10.10
   3  -3   6  212.68   10.90
   3  -3   6  216.08   10.30
  -3   3   6  217.38   10.20
   3  -3   6  218.58   10.20
   3  -3   6  216.18   10.30
   3   3   6  222.18   10.30
   3   3   6  218.08   10.30
  -3  -3   6  212.88   10.10
   3   3   6  214.68   10.20
   3   3   6  216.88   10.90
   3   3   6  209.68   10.20
  -3  -3   6  231.18   10.10
  -3   3  -6  219.58   10.40
  -3  -3   6  233.18   10.30
   3   3   6  219.38   10.20
  -3  -3   6  229.48   10.30
   3   3   6  225.58   10.30
  -3  -3   6  213.98   10.90
   3   3   6  237.08   10.20
  -3  -3   6  221.38   10.30
   3   3   6  220.18   10.40
  -3  -3   6  222.98   10.20
  -3   3   7  104.19    5.10
   3  -3   7  107.19    5.50
   3  -3   7  107.29    6.30
   3  -3   7  105.79    5.40
   3  -3   7  102.89    5.40
   3  -3   7  103.19    5.30
  -3   3   7   94.09    6.20
   3  -3   7  107.09    5.30
   3  -3   7  108.09    5.20
  -3   3   7  105.59    5.20
   3  -3   7  105.09    5.50
  -3   3   7   97.59    5.10
   3   3   7  106.29    5.10
   3   3   7   94.89    5.20
   3   3   7  110.29    5.10
   3   3   7  101.49    6.30
   3   3   7  102.59    5.40
   3   3   7  101.39    5.30
  -3  -3   7  110.39    5.30
   3   3   7   96.39    5.20
   3   3   7  108.19    5.30
   3   3   7  101.59    5.10
  -3  -3   7   94.19    6.30
  -3  -3   7  105.59    5.30
  -3  -3   7  104.49    5.30
   3  -3   8   84.89    4.10
  -3   3   8   74.79    5.70
   3  -3   8   83.09    4.70
   3  -3   8   79.79    4.70
  -3   3   8   80.79    4.20
   3  -3   8   81.19    4.70
   3  -3   8   76.79    5.60
  -3   3   8   87.69    4.30
   3   3   8   76.59    4.40
   3   3   8   82.69    4.40
  -3  -3   8   84.39    4.30
   3   3   8   87.49    5.90
   3   3   8   81.39    4.60
   3   3   8   79.09    4.50
  -3  -3   8   73.19    4.30
  -3  -3   8   74.79    5.80
  -3  -3   8   90.29    4.50
  -3  -3   8   85.69    4.50
   3   3   8   80.39    4.30
   3  -3   9  263.57   11.90
  -3   3   9  251.67   13.20
  -3   3   9  254.07   11.60
   3  -3   9  239.48   11.90
   3  -3   9  252.77   13.00
  -3   3   9  255.47   11.60
  -3  -3   9  243.48   12.10
  -3  -3   9  249.38   11.80
  -3  -3   9  247.78   11.80
  -3  -3   9  257.67   11.60
   3   3   9  251.37   13.10
   3   3   9  247.38   12.00
   3   3   9  252.47   11.80
   3   3   9  255.67   11.90
   3   3   9  250.67   11.70
   3   3   9  260.47   11.80
  -3  -3   9  251.77   11.70
  -3   3  10  140.49    6.90
  -3   3  10  140.09    6.90
  -3   3  10  142.69    9.00
   3  -3  10  151.18    8.90
   3  -3  10  139.59    7.10
   3  -3  10  143.29    7.40
   3   3  10  151.38    7.20
  -3  -3  10  136.29    7.10
   3   3  10  144.89    9.00
   3  -3  11  226.48   12.80
  -3   3  11  226.78   10.90
   3  -3  11  231.78   11.40
  -3   3  11  250.97   13.40
  -3   3  11  241.78   11.00
  -3  -3  11  230.58   11.10
   3   3  11  241.68   13.20
   3   3  11  232.68   11.20
   3  -3  12   61.29    4.60
   3  -3  12   65.39    6.40
  -3   3  12   47.70    6.00
  -3   3  12   60.49    3.70
   3   3  12   51.69    6.00
  -3  -3  12   59.99    4.10
   3   3  12   64.69    4.30
  -3   3  13   80.99    4.40
   3  -3  13   77.89    5.40
   3  -3  13   77.69    7.50
   3   3  13   70.99    5.00
   3   3  13   78.89    7.60
  -3  -3  13   81.59    4.90
   3  -3  14   39.40    5.90
   3  -3  14   43.80    3.90
   3   3  14   38.60    6.10
  -3  -3  14   40.70    3.30
   3  -3  15   20.90    5.40
   3   3  15   27.70    5.90
   3  -3  16   41.90    6.80
   3   3  16   59.09    7.50
   4  -3   0    0.10    1.10
   4   3   0    0.10    1.20
  -4   3   0    0.60    1.00
  -4  -3   0    0.00    1.10
  -4   3   0    0.50    1.00
   4  -3   0   -0.10    1.10
  -4  -3   0    0.00    1.10
   4  -3   0    1.20    1.10
  -4   3   0   -0.30    1.00
   4   3   0    0.30    1.10
  -4  -3   0   -1.10    1.10
  -4  -3   0   -0.80    1.20
   4   3  -1   26.90    2.20
  -4   3   1   18.20    1.90
  -4   3   1   24.70    2.00
  -4  -3  -1   21.20    2.00
  -4   3   1   23.40    2.00
   4  -3   1   26.10    2.10
   4  -3   1   16.10    1.80
  -4  -3  -1   19.90    2.00
   4   3  -1   22.10    1.90
  -4  -3  -1   30.80    2.20
   4  -3   1   20.00    1.90
  -4  -3  -1   23.10    2.00
   4  -3  -1   23.40    2.00
   4  -3  -1   22.20    1.90
  -4  -3   1   21.20    2.00
   4   3   1   24.50    2.10
  -4  -3   1   23.70    2.10
  -4   3  -1   18.30    1.80
  -4   3  -1   18.50    1.80
  -4  -3   1   26.30    2.00
  -4  -3   1   19.40    1.80
   4   3   1   21.90    2.10
  -4   3  -1   18.00    1.80
  -4   3   2   30.10    2.40
  -4  -3  -2   36.90    2.60
   4  -3   2   37.50    2.60
   4  -3   2   33.60    2.60
   4  -3   2   36.90    2.90
  -4   3   2   36.80    2.60
   4   3  -2   36.00    2.60
   4   3  -2   35.70    2.70
  -4  -3  -2   39.70    2.70
  -4   3   2   35.10    2.60
  -4  -3  -2   34.40    2.70
  -4   3   2   31.10    2.30
  -4   3   2   35.20    2.50
   4  -3   2   37.20    2.70
  -4   3  -2   39.30    2.70
  -4  -3   2   30.80    2.50
  -4  -3   2   41.40    2.60
   4  -3  -2   39.20    2.70
  -4  -3   2   35.40    2.70
   4   3   2   35.00    2.70
  -4  -3   2   29.00    2.60
  -4  -3   2   38.50    2.70
   4   3   2   31.30    2.60
  -4   3  -2   33.90    2.50
  -4  -3   2   37.00    2.50
   4   3   2   37.10    2.60
   4   3   2   39.60    2.90
   4   3   2   33.00    2.60
   4  -3  -2   38.60    2.50
   4   3  -3  106.79    5.50
   4  -3   3  106.09    5.50
  -4   3   3   99.49    5.40
   4  -3   3  106.99    5.30
  -4   3   3  106.59    5.50
  -4   3   3  100.99    5.10
  -4   3   3   96.59    5.90
  -4  -3  -3  102.49    5.50
  -4   3   3   98.09    5.10
   4  -3   3  105.99    5.70
   4  -3   3  108.49    5.50
  -4   3   3  113.59    5.50
  -4  -3  -3  106.59    5.40
  -4  -3  -3  116.99    5.50
  -4   3   3  108.69    5.50
  -4   3   3  111.69    5.40
   4  -3   3  113.79    5.60
   4  -3   3  104.99    5.40
  -4   3   3  115.19    5.50
  -4  -3   3  112.29    5.50
  -4   3  -3  105.89    5.50
  -4  -3   3  107.49    5.50
   4   3   3  105.19    5.70
  -4  -3   3  104.89    5.50
   4   3   3  107.09    5.30
   4   3   3  104.59    5.30
  -4  -3   3  111.69    5.40
  -4  -3   3  102.69    5.10
   4   3   3  108.99    5.60
  -4  -3   3  111.09    5.60
  -4   3  -3  116.79    5.60
   4   3   3  107.39    5.50
   4   3   3  111.89    5.50
  -4  -3   3   92.19    5.10
   4   3   3  110.29    5.60
   4   3   3  106.39    5.40
  -4  -3   3  109.29    5.50
   4  -3  -3  108.09    5.40
   4  -3   4   16.30    2.20
   4  -3   4   19.40    1.90
  -4   3   4   20.40    1.70
   4  -3   4   17.40    2.10
  -4   3   4   18.30    1.80
  -4   3   4   19.50    1.80
  -4   3   4   15.90    1.70
  -4   3   4   18.70    1.70
   4   3  -4   18.70    1.80
   4  -3   4   18.80    1.90
  -4   3   4   18.00    2.30
  -4   3   4   19.70    1.80
   4  -3   4   15.20    1.80
  -4  -3  -4   16.20    1.70
  -4  -3  -4   18.90    1.80
   4  -3   4   20.10    1.80
   4  -3   4   15.30    1.50
   4  -3   4   14.60    1.40
   4  -3   4   15.70    1.70
  -4   3   4   18.50    1.80
   4  -3   4   17.20    2.00
   4   3   4   21.20    1.90
   4   3   4   18.70    1.80
  -4  -3   4   16.70    1.70
   4   3   4   18.50    1.80
  -4  -3   4   19.40    1.80
  -4  -3   4   20.10    1.80
  -4  -3   4   16.70    1.90
  -4  -3   4   21.10    1.90
   4   3   4   17.50    1.90
  -4  -3   4   19.10    2.10
   4   3   4   20.40    1.80
   4   3   4   18.70    1.90
   4   3   4   15.20    2.10
   4   3   4   16.90    1.40
  -4  -3   4   18.00    1.80
  -4   3  -4   17.50    1.80
   4  -3  -4   18.10    1.70
   4   3   4   15.90    1.70
   4   3   4   17.70    1.90
  -4   3   5    2.60    1.20
  -4   3   5    3.80    1.80
   4  -3   5    5.60    1.30
  -4   3   5    4.10    1.10
  -4  -3  -5    3.90    1.20
  -4   3   5    2.60    1.10
  -4   3   5    4.70    1.20
  -4   3   5    4.90    1.20
   4   3  -5    2.40    1.10
  -4   3   5    2.10    1.10
   4  -3   5    1.30    1.60
   4  -3   5    3.60    1.30
   4  -3   5    3.30    1.20
   4  -3   5    3.50    1.40
  -4   3   5    2.10    1.00
   4  -3   5    3.00    1.20
   4  -3   5    5.00    1.40
   4  -3   5    3.80    1.30
   4   3   5    2.30    1.60
  -4  -3   5    0.90    1.10
  -4  -3   5    1.50    1.00
   4   3   5    3.50    1.30
   4   3   5    2.40    1.40
  -4  -3   5    4.50    1.40
   4   3   5    2.30    1.20
  -4  -3   5    2.90    1.20
  -4  -3   5    2.80    1.70
   4   3   5    2.50    1.10
   4   3   5    1.50    1.10
   4   3   5    4.60    1.30
  -4  -3   5    5.20    1.30
   4  -3  -5    4.90    1.40
  -4  -3   5    2.40    1.20
  -4   3  -5    2.60    1.20
   4   3   5    1.50    1.10
   4   3   5    4.00    1.30
   4  -3   6    2.00    1.30
  -4   3   6    1.90    1.20
  -4   3   6    1.50    1.10
   4  -3   6    1.50    1.80
  -4   3   6    0.30    1.20
   4  -3   6    1.30    1.40
   4  -3   6   -0.30    1.40
   4  -3   6    2.20    1.30
  -4   3   6    1.80    1.10
  -4   3   6    2.20    1.00
  -4   3   6    2.40    1.90
  -4   3   6    0.90    1.00
  -4   3   6    0.80    0.90
   4  -3   6    1.00    1.40
   4  -3   6    4.00    1.40
  -4   3   6    1.70    1.10
   4  -3   6    0.10    1.20
  -4  -3   6    2.40    1.30
   4   3   6    1.80    1.40
  -4  -3   6   -0.10    1.30
  -4  -3   6    1.40    1.80
   4   3   6    1.90    1.20
  -4  -3   6    2.50    1.00
   4   3   6    2.00    1.20
   4   3   6    1.90    1.20
  -4  -3   6    0.90    1.20
   4   3   6    1.20    1.10
  -4   3  -6    0.50    1.10
   4   3   6    3.50    1.40
   4   3   6    1.30    1.20
   4   3   6    2.20    1.30
  -4  -3   6    2.00    1.10
   4   3   6    0.30    1.60
  -4  -3   6    2.30    1.20
   4  -3   7   27.60    2.50
  -4   3   7   22.70    3.10
   4  -3   7   21.70    2.20
   4  -3   7   19.10    2.30
   4  -3   7   23.10    2.20
  -4   3   7   21.60    2.00
  -4   3   7   26.80    2.20
   4  -3   7   23.00    2.10
  -4   3   7   25.50    2.10
  -4   3   7   23.50    2.00
   4  -3   7   21.70    3.00
   4   3   7   26.20    2.20
  -4  -3   7   23.00    2.10
  -4  -3   7   26.40    2.20
  -4  -3   7   24.40    1.90
   4   3   7   22.60    2.20
  -4  -3   7   24.10    2.00
   4   3   7   19.20    2.10
   4   3   7   22.30    2.00
   4   3   7   22.60    3.00
   4   3   7   23.50    2.10
  -4  -3   7   21.60    2.00
   4   3   7   24.60    2.40
  -4  -3   7   21.30    2.10
  -4  -3   7   21.10    3.00
   4  -3   8   17.10    2.30
   4  -3   8   20.80    1.90
   4  -3   8   16.50    1.90
   4  -3   8   16.50    2.00
   4  -3   8   14.90    3.10
  -4   3   8   17.60    1.90
  -4   3   8   18.70    1.80
  -4   3   8   15.30    3.10
  -4   3   8   21.70    2.10
   4  -3   8   16.70    2.20
  -4  -3   8   14.60    1.90
  -4  -3   8   21.30    2.10
   4   3   8   15.80    2.10
   4   3   8   19.40    1.80
   4   3   8   18.30    2.10
  -4  -3   8   20.20    3.20
   4   3   8   19.90    1.60
   4   3   8   18.40    1.80
   4   3   8   19.90    3.20
  -4  -3   8   19.30    1.90
   4  -3   9    5.00    1.80
   4  -3   9    4.50    1.90
   4  -3   9    4.10    2.90
  -4   3   9    3.80    1.50
  -4   3   9    3.30    1.50
  -4   3   9    3.40    2.80
  -4  -3   9    4.10    1.50
  -4  -3   9    8.10    3.10
  -4  -3   9    6.20    1.60
   4   3   9    3.50    2.70
   4   3   9    4.60    1.80
   4   3   9    5.00    1.70
  -4  -3   9    3.90    1.40
  -4   3  10   45.20    5.20
  -4   3  10   49.60    3.20
   4  -3  10   47.80    3.70
   4  -3  10   41.20    3.50
   4  -3  10   42.90    5.00
   4   3  10   43.40    3.40
   4   3  10   41.80    3.40
   4   3  10   49.80    5.20
  -4  -3  10   49.70    3.50
   4  -3  11   15.90    4.10
  -4   3  11   29.00    4.80
  -4   3  11   24.30    2.20
   4  -3  11   16.40    2.70
   4  -3  11   22.30    2.30
   4   3  11   22.50    4.30
  -4  -3  11   15.90    2.30
   4   3  11   18.10    2.50
   4  -3  12   16.00    4.30
  -4   3  12   19.30    2.20
   4  -3  12   20.00    2.90
  -4   3  12   10.70    4.30
  -4  -3  12   19.10    2.40
   4   3  12   13.20    4.30
   4   3  12   11.90    2.50
   4  -3  13   10.10    4.50
  -4   3  13   13.30    4.40
  -4   3  13    8.50    2.00
   4  -3  13   14.70    2.90
   4   3  13   11.80    4.50
  -4  -3  13   15.80    2.40
   4  -3  14   20.00    5.20
  -4   3  14   18.90    2.30
   4  -3  14   23.30    3.30
   4   3  14    4.10    4.50
  -4  -3  14   16.80    2.60
   4  -3  15    1.50    4.80
   4   3  15    3.90    4.80
   4  -3  16   -0.60    4.90
   4   3  16   -0.70    5.00
   5   3   0 1435.26   63.39
   5   3   0 1420.86   63.39
  -5   3   0 1361.26   63.39
   5  -3   0 1589.74   63.49
  -5  -3   0 1441.66   63.39
  -5   3   0 1396.16   63.39
  -5  -3   0 1412.16   63.39
  -5  -3   0 1486.55   63.39
  -5  -3   0 1408.56   63.39
   5  -3   0 1368.76   63.39
   5  -3   0 1403.36   63.39
  -5   3   0 1426.16   63.39
   5   3  -1  999.90   43.30
  -5  -3  -1  912.51   43.20
  -5  -3  -1 1017.50   43.30
  -5   3   1  981.60   43.20
   5  -3   1  946.81   43.20
  -5   3   1  958.90   43.20
   5  -3   1  964.10   43.20
   5   3  -1  985.70   43.30
  -5  -3  -1  992.10   43.20
   5  -3   1  955.10   43.30
  -5  -3  -1  959.10   43.20
  -5   3   1  985.30   43.30
  -5  -3   1  929.11   43.20
  -5   3  -1  928.21   43.20
  -5  -3   1 1020.20   43.30
  -5   3  -1  989.50   43.30
  -5  -3   1  972.30   43.20
   5   3   1  963.10   43.30
   5   3   1  975.30   43.30
   5  -3  -1  967.30   43.20
   5  -3  -1  973.50   43.20
  -5   3  -1  929.81   43.20
  -5  -3   1  980.90   43.20
  -5   3   2  170.88    8.80
   5  -3   2  191.88    8.90
   5   3  -2  193.18    8.90
  -5   3   2  180.38    8.70
   5   3  -2  172.18    8.80
  -5   3   2  166.58    8.50
  -5   3   2  203.48    8.80
   5  -3   2  193.88    8.90
  -5  -3  -2  179.38    8.70
  -5   3   2  171.78    8.60
  -5  -3  -2  183.38    8.80
   5  -3   2  173.68    8.80
  -5   3   2  186.98    8.80
   5  -3   2  185.08    8.80
  -5  -3  -2  186.78    8.80
  -5  -3   2  164.18    9.10
  -5  -3   2  185.58    8.70
  -5  -3   2  174.28    8.80
  -5  -3   2  187.48    8.80
  -5  -3   2  158.48    8.60
  -5  -3   2  165.48    8.60
   5  -3  -2  172.28    8.80
  -5   3  -2  188.18    8.90
  -5  -3   2  184.08    8.80
   5   3   2  176.68    8.70
   5   3   2  185.78    8.90
   5   3   2  191.68    8.90
   5  -3  -2  188.28    8.80
  -5   3  -2  189.68    8.80
  -5  -3   2  192.48    8.80
  -5   3   3   42.50    2.90
  -5   3   3   43.40    2.80
  -5  -3  -3   37.70    2.90
   5   3  -3   39.40    2.90
  -5  -3  -3   38.00    2.80
  -5   3   3   38.50    2.80
   5   3  -3   37.50    2.80
  -5   3   3   38.90    2.80
   5  -3   3   33.80    2.80
  -5   3   3   35.80    2.70
  -5   3   3   33.30    2.30
  -5   3   3   40.10    2.80
  -5  -3  -3   36.10    2.90
  -5   3   3   31.20    3.30
   5  -3   3   42.50    3.20
   5  -3   3   42.60    3.00
   5  -3   3   37.50    3.00
   5  -3   3   41.40    2.70
  -5   3   3   38.30    2.50
   5  -3   3   43.30    3.00
   5   3   3   36.10    3.10
  -5  -3   3   40.30    2.90
  -5  -3   3   35.70    2.50
   5  -3  -3   40.80    2.80
  -5  -3   3   34.60    2.80
  -5   3  -3   38.70    2.90
   5   3   3   38.30    3.10
   5   3   3   41.40    2.80
  -5  -3   3   38.90    2.90
  -5  -3   3   37.20    2.90
   5   3   3   40.10    2.80
  -5  -3   3   40.90    2.90
  -5  -3   3   37.30    2.50
   5   3   3   40.90    2.90
  -5  -3   3   39.40    2.80
   5   3   3   37.50    2.60
   5   3   3   44.70    2.90
  -5   3  -3   38.90    2.80
   5  -3   4   48.10    3.20
  -5   3   4   48.80    3.20
  -5  -3  -4   45.70    3.10
  -5   3   4   46.80    3.00
  -5   3   4   39.00    3.70
   5  -3   4   48.00    3.30
   5   3  -4   46.10    3.10
  -5   3   4   48.70    3.00
  -5   3   4   48.80    3.20
   5  -3   4   42.40    3.00
   5  -3   4   42.90    2.80
   5  -3   4   40.90    3.60
   5  -3   4   48.20    3.50
   5  -3   4   44.60    3.30
  -5   3   4   44.00    3.00
  -5   3   4   46.80    3.10
   5  -3   4   50.19    3.40
  -5   3   4   49.10    3.20
  -5  -3   4   42.80    3.30
   5   3   4   48.70    3.50
  -5   3  -4   52.79    3.30
   5   3   4   42.70    2.70
   5   3   4   41.60    2.80
   5   3   4   43.10    3.30
  -5  -3   4   50.49    3.30
  -5  -3   4   48.10    3.00
  -5  -3   4   51.09    3.10
   5   3   4   49.70    3.30
  -5  -3   4   52.19    3.30
   5   3   4   44.50    3.10
   5   3   4   46.30    3.20
   5   3   4   47.00    3.20
  -5   3  -4   47.30    3.20
   5  -3  -4   45.50    3.00
   5   3   4   50.09    3.50
   5   3   4   48.20    3.10
  -5  -3   4   48.00    3.20
  -5  -3   4   44.00    3.20
  -5   3   5  133.99    6.70
  -5   3   5  136.79    6.80
   5  -3   5  135.49    7.00
  -5   3   5  133.59    6.90
  -5   3   5  127.39    6.80
  -5   3   5  135.59    7.70
   5  -3   5  131.79    7.50
  -5   3   5  139.29    6.70
   5  -3   5  141.39    7.10
  -5  -3  -5  135.89    6.90
  -5   3   5  130.19    6.80
   5  -3   5  143.79    7.10
   5   3  -5  136.99    6.90
  -5   3   5  140.29    6.90
   5  -3   5  140.89    7.00
   5  -3   5  144.99    7.20
   5   3   5  134.59    7.00
   5   3   5  138.89    7.00
   5  -3  -5  138.89    6.80
   5   3   5  127.39    6.90
  -5  -3   5  139.39    6.80
  -5  -3   5  128.69    7.30
   5   3   5  140.49    8.20
   5   3   5  139.49    7.20
  -5  -3   5  147.79    7.00
   5   3   5  126.89    6.80
  -5  -3   5  144.59    7.00
  -5  -3   5  135.19    6.90
  -5  -3   5  134.59    7.00
   5   3   5  130.79    7.40
  -5   3  -5  138.59    7.00
  -5  -3   5  146.59    6.80
  -5   3   6  242.88   11.20
   5  -3   6  237.78   11.40
  -5   3   6  239.28   11.30
   5  -3   6  248.18   11.40
  -5   3   6  245.78   11.10
   5  -3   6  240.68   11.60
  -5   3   6  253.07   11.30
  -5   3   6  242.78   11.40
   5  -3   6  263.47   11.60
   5  -3   6  250.47   11.40
  -5   3   6  234.68   11.20
   5  -3   6  228.18   12.00
  -5   3   6  232.18   11.30
  -5   3   6  217.78   12.10
  -5  -3   6  243.08   11.30
  -5  -3   6  243.78   11.40
  -5  -3   6  239.28   11.40
   5   3   6  239.08   11.40
  -5  -3   6  241.78   11.20
   5   3   6  252.07   11.60
   5   3   6  227.78   11.40
   5   3   6  240.88   11.30
  -5  -3   6  232.58   11.40
  -5   3  -6  216.38   11.60
  -5  -3   6  229.08   11.90
   5   3   6  217.68   11.90
  -5  -3   6  238.38   11.20
   5   3   6  242.98   11.30
  -5   3   7  333.67   14.80
   5  -3   7  321.87   14.50
   5  -3   7  302.87   15.30
  -5   3   7  306.97   14.10
  -5   3   7  281.07   14.20
  -5   3   7  316.77   14.40
   5  -3   7  323.97   14.50
  -5   3   7  280.67   15.40
   5  -3   7  318.77   14.70
   5  -3   7  298.97   14.40
  -5   3   7  298.97   14.10
  -5   3   7  318.97   14.40
   5  -3   7  331.77   14.80
   5   3   7  300.57   14.60
  -5  -3   7  313.27   14.40
  -5  -3   7  328.17   14.30
  -5  -3   7  321.97   14.50
   5   3   7  303.07   14.60
  -5  -3   7  312.77   14.20
   5   3   7  298.57   15.20
  -5  -3   7  315.37   14.50
   5   3   7  306.37   14.40
   5   3   7  324.57   14.50
  -5  -3   7  290.37   15.20
   5   3   7  295.37   14.40
  -5  -3   7  317.17   14.50
  -5   3   8  183.88    8.90
   5  -3   8  177.58    9.00
   5  -3   8  183.18    9.00
   5  -3   8  179.08   10.10
   5  -3   8  185.38    9.30
   5  -3   8  183.78    8.90
  -5   3   8  182.48   10.40
   5  -3   8  179.28    9.30
  -5   3   8  182.48    8.90
   5   3   8  175.18    9.90
   5   3   8  183.48    9.20
  -5  -3   8  192.78    9.10
  -5  -3   8  190.48    9.10
   5   3   8  177.78    8.80
   5   3   8  181.98    9.20
   5   3   8  183.88    8.90
  -5  -3   8  180.58    8.90
   5   3   8  187.98    8.90
  -5  -3   8  182.28   10.10
   5  -3   9   74.19    4.70
   5  -3   9   85.09    6.50
  -5   3   9   87.99    6.60
   5  -3   9   76.09    5.20
   5  -3   9   86.89    4.80
  -5   3   9   84.39    4.80
   5  -3   9   79.79    5.30
  -5  -3   9   79.39    4.90
  -5  -3   9   80.89    4.60
   5   3   9   81.09    5.00
  -5  -3   9   88.39    4.90
  -5  -3   9   80.49    6.60
   5   3   9   77.89    6.40
   5   3   9   80.49    5.20
  -5   3  10   28.30    4.50
   5  -3  10   34.60    4.40
   5  -3  10   29.10    3.00
  -5   3  10   29.90    2.70
   5  -3  10   31.40    3.20
   5   3  10   26.10    2.80
  -5  -3  10   28.70    2.30
   5   3  10   28.10    4.30
   5   3  10   25.90    2.90
  -5  -3  10   28.20    4.50
  -5  -3  10   30.80    2.90
   5  -3  11   20.40    4.30
  -5   3  11   25.70    2.50
   5  -3  11   26.00    3.30
  -5   3  11   28.50    4.90
   5  -3  11   25.40    2.80
  -5  -3  11   22.60    2.80
   5   3  11   28.00    4.70
   5   3  11   23.20    2.50
   5  -3  12   58.89    4.00
  -5   3  12   56.89    4.10
   5  -3  12   60.79    6.30
  -5   3  12   49.30    6.40
   5  -3  12   50.29    4.50
  -5  -3  12   52.89    4.40
   5   3  12   56.69    6.30
  -5   3  13   70.89    7.40
   5  -3  13   71.69    5.60
  -5   3  13   65.59    4.60
   5  -3  13   52.99    6.60
  -5  -3  13   72.39    4.90
   5   3  13   60.69    7.30
   5  -3  14   74.49    7.80
   5  -3  14   69.39    5.50
  -5   3  14   72.49    7.90
  -5   3  14   66.89    4.70
  -5  -3  14   69.99    5.10
   5   3  14   61.59    7.30
   5  -3  15   28.80    6.10
   5   3  15   30.70    6.00
   5  -3  16   19.30    5.90
   5   3  16   32.70    6.60
  -6   3   0   -0.80    1.20
   6  -3   0   -0.90    1.30
   6   3   0   -0.90    1.30
  -6  -3   0   -1.30    1.20
   6   3   0   -0.40    1.30
  -6   3   0    0.30    1.30
  -6  -3   0   -1.50    1.20
   6  -3   0   -0.90    1.40
  -6   3   0    0.50    1.20
  -6  -3   0    0.40    1.40
  -6  -3   0    1.30    1.30
   6  -3   0    0.70    1.40
   6  -3   1    0.00    1.30
   6   3  -1   -0.30    1.20
  -6   3   1    0.90    1.20
   6   3  -1    2.80    1.40
   6  -3   1    0.30    1.50
   6  -3   1    0.30    1.40
  -6  -3  -1    0.00    1.20
  -6   3   1   -0.10    1.20
  -6   3   1   -0.20    1.20
  -6   3   1    0.90    1.20
  -6  -3  -1    0.40    1.30
  -6  -3  -1   -1.30    1.20
  -6  -3  -1    0.20    1.30
  -6  -3   1    2.20    1.40
  -6   3  -1    0.70    1.20
   6   3   1   -1.40    1.20
   6  -3  -1    1.10    1.40
   6  -3  -1    0.40    1.30
   6   3   1   -2.00    1.20
  -6  -3   1   -1.60    1.20
  -6  -3   1    0.40    1.20
  -6   3  -1   -0.70    1.20
  -6  -3   1   -1.40    1.40
  -6   3  -1   -0.30    1.20
  -6  -3   1    0.70    1.30
   6  -3   2   35.30    2.90
  -6   3   2   27.90    2.50
  -6   3   2   32.50    2.70
  -6   3   2   30.80    2.60
  -6  -3  -2   33.60    2.70
   6   3  -2   35.80    2.80
   6  -3   2   40.60    3.00
   6  -3   2   32.20    2.80
  -6   3   2   33.00    2.50
  -6   3   2   32.00    2.70
   6  -3   2   27.10    2.50
  -6  -3  -2   30.00    2.60
  -6  -3  -2   27.10    2.50
  -6   3   2   30.30    2.50
   6   3  -2   34.80    2.80
  -6  -3   2   24.70    2.30
   6   3   2   34.10    2.90
  -6  -3   2   32.20    2.60
  -6   3  -2   28.50    2.60
  -6  -3   2   36.20    3.00
   6   3   2   28.30    2.60
  -6  -3   2   27.70    2.60
   6  -3  -2   38.20    2.80
   6   3   2   29.20    2.60
  -6  -3   2   40.00    3.00
  -6  -3   2   28.10    2.40
   6  -3  -2   31.80    2.70
  -6  -3   2   29.20    2.60
  -6  -3   2   26.50    2.30
  -6   3  -2   23.50    2.50
  -6   3   3    0.60    1.20
   6  -3   3   -1.40    1.20
  -6   3   3    2.20    1.20
  -6  -3  -3    1.20    1.30
  -6  -3  -3    3.50    1.40
   6   3  -3    2.80    1.40
   6  -3   3    3.20    1.30
  -6   3   3    1.50    1.30
  -6   3   3    1.20    1.00
  -6   3   3    1.00    1.30
   6  -3   3    1.30    1.40
   6  -3   3   -0.40    1.40
  -6   3   3    0.50    1.20
  -6   3   3    0.50    1.20
   6  -3   3    2.00    1.50
   6   3  -3    1.00    1.30
  -6  -3  -3   -0.10    1.20
   6  -3   3    1.50    1.50
  -6   3   3    1.40    1.70
  -6   3  -3    1.10    1.30
   6   3   3    0.00    1.40
  -6   3  -3   -0.20    1.20
  -6  -3   3    0.10    1.50
  -6  -3   3    2.20    1.40
  -6  -3   3    1.20    1.10
   6   3   3    1.40    1.60
  -6  -3   3    0.30    1.30
  -6  -3   3    0.70    1.10
   6  -3  -3    0.00    1.30
   6  -3  -3    0.90    1.30
   6   3   3    1.70    1.30
  -6  -3   3    1.60    1.40
  -6  -3   3    0.50    1.30
  -6  -3   3    0.90    1.40
   6   3   3    1.30    1.30
   6   3   3    2.70    1.20
   6   3   3    4.70    1.60
  -6  -3  -4    5.50    1.70
  -6   3   4    8.50    1.60
   6  -3   4    6.20    1.80
   6  -3   4    6.50    1.70
  -6   3   4   10.40    1.60
   6  -3   4    7.40    1.40
   6  -3   4    6.70    2.10
   6  -3   4    7.40    1.80
  -6   3   4    8.30    2.10
  -6  -3  -4    9.80    1.70
  -6   3   4    9.00    1.70
   6  -3   4   11.10    1.90
   6   3  -4    8.90    1.70
  -6   3   4    5.70    1.40
   6  -3   4    7.60    1.60
  -6   3   4    7.30    1.70
   6   3   4    8.70    1.80
   6   3   4    5.80    1.40
   6   3   4    7.20    1.70
   6   3   4    6.50    1.80
  -6  -3   4   10.40    1.80
  -6  -3   4    6.30    1.70
   6  -3  -4    9.80    1.70
   6   3   4    9.60    2.10
  -6  -3   4    6.70    1.70
   6   3   4    8.20    1.70
  -6   3  -4    6.90    1.60
  -6  -3   4    4.70    1.60
  -6   3  -4    6.40    1.50
   6   3   4    9.50    1.40
  -6  -3   4    6.60    1.20
  -6  -3   4    8.80    1.30
  -6  -3   4    8.00    1.70
  -6  -3   4   10.50    1.70
  -6  -3   4   10.20    1.70
  -6   3   5    2.60    1.30
   6  -3   5    5.10    1.30
  -6   3   5    3.20    1.50
  -6   3   5    5.50    1.40
   6   3  -5    1.30    1.50
  -6   3   5    2.90    1.50
  -6  -3  -5    5.00    1.60
   6  -3   5    3.90    1.80
   6  -3   5    4.30    1.70
   6  -3   5    3.80    2.10
   6  -3   5    5.30    1.80
  -6   3   5    1.70    1.40
  -6   3   5    1.60    2.00
   6  -3   5    4.30    1.20
   6  -3   5    2.70    1.80
   6  -3   5    4.20    1.60
  -6  -3   5    3.40    1.40
   6   3   5    1.70    1.90
   6  -3  -5    2.60    1.40
   6   3   5    0.70    1.30
  -6  -3   5    1.20    1.70
  -6   3  -5    3.00    1.40
   6   3   5    0.60    1.70
  -6  -3   5    3.40    1.50
  -6  -3   5    1.70    1.50
  -6  -3   5    2.20    1.50
   6   3   5    3.10    1.60
   6   3   5    1.50    1.50
  -6  -3   5    4.80    1.70
   6   3   5    1.80    1.30
  -6  -3   5    3.80    1.60
   6  -3   6    1.00    2.20
  -6   3   6   -0.20    1.20
   6  -3   6   -1.10    1.80
  -6   3   6   -1.40    1.20
  -6   3   6    3.00    2.30
   6  -3   6   -2.20    1.70
  -6   3   6    1.30    1.30
   6  -3   6    2.20    1.60
   6  -3   6    0.40    1.90
  -6   3   6   -0.50    1.50
   6  -3   6   -0.50    1.60
  -6   3   6    0.80    1.40
  -6  -3   6   -0.30    1.30
   6   3   6   -2.40    1.70
  -6  -3   6    0.00    1.50
  -6  -3   6    3.10    1.60
   6   3   6    0.10    1.60
   6   3   6    0.00    1.70
  -6  -3   6    0.10    2.00
   6   3   6   -1.50    1.30
  -6  -3   6    2.10    1.60
  -6  -3   6    0.00    1.50
   6   3   6   -0.80    2.00
  -6  -3   6   -0.70    1.50
   6   3   6   -0.30    1.40
  -6   3   7    0.90    1.40
  -6   3   7    1.50    1.30
  -6   3   7   -1.90    2.30
  -6   3   7   -0.20    1.30
   6  -3   7   -3.30    1.70
   6  -3   7    1.20    1.80
  -6   3   7    1.70    1.70
   6  -3   7   -0.20    1.90
  -6   3   7    0.60    1.20
   6  -3   7   -3.50    2.30
   6  -3   7    2.20    1.70
   6  -3   7    0.90    1.90
   6   3   7   -1.20    1.60
   6   3   7   -0.70    1.80
  -6  -3   7   -1.70    1.50
   6   3   7    0.90    1.60
  -6  -3   7   -1.90    2.30
  -6  -3   7    0.10    1.60
   6   3   7   -1.10    1.70
  -6  -3   7   -2.50    1.60
   6   3   7   -0.90    1.50
  -6  -3   7   -1.60    1.50
   6   3   7    3.30    2.40
  -6  -3   7    2.30    1.80
  -6  -3   7   -0.40    1.20
   6  -3   8   -0.50    2.70
   6  -3   8    4.80    1.80
  -6   3   8    2.50    1.50
  -6   3   8    2.10    1.40
   6  -3   8    2.40    2.10
  -6   3   8    4.30    1.80
  -6   3   8    4.10    1.50
   6  -3   8    6.30    2.10
   6  -3   8   -1.60    1.90
   6  -3   8    5.60    1.90
  -6   3   8    1.80    2.70
   6   3   8    1.80    1.70
   6   3   8    1.30    1.70
  -6  -3   8    2.10    2.70
  -6  -3   8    6.40    1.80
   6   3   8    5.90    2.80
  -6  -3   8    3.40    1.30
  -6  -3   8    5.10    1.80
   6   3   8    4.60    1.80
  -6  -3   8    3.80    1.90
   6   3   8    4.60    2.00
  -6  -3   8    4.30    1.70
  -6  -3   8    0.90    1.40
   6   3   8    3.80    1.80
   6  -3   9    5.10    2.30
   6  -3   9    6.20    1.80
  -6   3   9    4.90    1.90
   6  -3   9   13.60    2.20
   6  -3   9    6.90    2.00
   6  -3   9    8.00    3.20
  -6   3   9    8.60    3.30
  -6   3   9    4.00    1.60
   6  -3   9    7.80    2.50
   6   3   9    4.10    1.90
  -6  -3   9    6.90    2.10
   6   3   9    5.50    2.30
  -6  -3   9    7.00    1.80
  -6  -3   9    8.00    2.10
  -6  -3   9    9.30    3.40
   6   3   9    6.60    1.80
   6   3   9   13.20    3.30
  -6   3  10   10.00    3.80
   6  -3  10   11.30    3.60
   6  -3  10   10.00    2.00
   6  -3  10   13.30    2.70
   6  -3  10   11.60    2.50
  -6   3  10    9.80    2.20
  -6  -3  10   10.10    3.60
   6   3  10   14.40    2.50
   6   3  10    9.40    3.70
  -6  -3  10    9.40    2.40
  -6  -3  10    9.50    1.90
  -6   3  11   16.90    2.40
   6  -3  11   18.40    3.10
   6  -3  11   16.50    2.70
   6  -3  11   17.70    4.40
  -6   3  11   15.40    4.40
  -6  -3  11   12.70    4.20
  -6  -3  11   16.70    2.70
   6   3  11   18.30    4.30
   6   3  11   15.30    2.60
   6  -3  12   -1.60    3.80
  -6   3  12   -1.80    1.90
  -6   3  12    4.10    4.20
   6  -3  12   -0.60    2.10
   6  -3  12   -1.00    2.70
  -6  -3  12    1.60    2.20
   6   3  12   -1.20    3.70
  -6   3  13   -2.60    4.20
   6  -3  13   -0.10    2.90
   6  -3  13   -6.60    4.00
  -6   3  13    0.90    2.10
   6   3  13    4.80    4.40
  -6  -3  13    3.00    2.40
   6  -3  14    1.50    3.30
  -6   3  14    4.10    5.10
  -6   3  14   -1.70    2.10
   6  -3  14    3.40    4.60
   6   3  14    6.50    4.70
  -6  -3  14    1.90    2.60
   6  -3  15    0.90    4.90
   6   3  15    2.70    4.70
   6  -3  16    1.30    5.10
   6   3  16    4.50    5.20
   7  -3   0  366.36   16.20
  -7   3   0  348.87   16.10
  -7  -3   0  362.06   16.10
   7  -3   0  346.67   16.10
  -7  -3   0  343.67   16.10
   7  -3   0  338.27   16.10
   7   3   0  334.37   16.10
  -7   3   0  347.47   16.10
  -7   3   0  335.27   16.10
   7   3   0  344.47   16.20
  -7  -3   0  313.57   16.00
  -7  -3   0  332.67   16.00
  -7  -3  -1  509.15   25.20
  -7   3   1  559.44   25.40
  -7   3   1  546.45   25.40
   7   3  -1  505.55   25.30
   7  -3   1  564.64   25.40
  -7   3   1  540.75   25.30
  -7  -3  -1  580.04   25.40
  -7  -3  -1  562.14   25.30
   7  -3   1  630.04   25.50
   7   3  -1  551.14   25.40
  -7  -3  -1  542.65   25.30
   7  -3   1  531.05   25.40
  -7   3   1  560.44   25.10
  -7  -3   1  579.44   25.20
   7   3   1  571.64   25.50
  -7  -3   1  573.94   25.40
   7   3   1  526.85   25.30
  -7  -3   1  544.75   25.30
  -7   3  -1  544.65   25.40
   7  -3  -1  537.85   25.30
  -7   3  -1  580.94   25.40
  -7  -3   1  541.55   25.30
   7  -3  -1  581.24   25.40
  -7   3  -1  551.94   25.30
  -7  -3   1  519.25   25.10
  -7  -3   1  592.44   25.40
  -7  -3  -2  392.46   19.10
  -7  -3  -2  405.96   19.20
   7  -3   2  453.05   19.30
  -7  -3  -2  441.26   19.20
  -7   3   2  412.36   19.10
   7  -3   2  419.26   19.00
  -7   3   2  383.56   18.80
  -7   3   2  433.56   19.20
   7   3  -2  417.16   19.20
   7  -3   2  412.56   19.20
   7  -3   2  389.06   19.10
  -7   3   2  406.66   19.10
   7   3  -2  405.66   19.20
  -7   3   2  426.36   19.20
  -7   3   2  400.86   18.90
   7   3   2  448.16   19.80
  -7  -3   2  415.56   19.10
   7  -3  -2  428.76   19.10
  -7  -3   2  384.76   19.00
  -7   3  -2  407.36   19.20
  -7  -3   2  415.36   18.90
   7   3   2  402.86   19.20
  -7  -3   2  404.16   18.90
   7  -3  -2  410.86   19.10
  -7  -3   2  418.06   19.20
  -7   3  -2  397.56   19.10
   7   3   2  417.46   19.30
   7   3   2  410.76   19.00
  -7  -3   2  418.76   19.20
  -7  -3   2  436.56   19.20
  -7  -3   2  404.36   19.20
   7   3   2  394.06   19.40
  -7   3  -2  420.96   19.70
  -7   3   3  352.26   16.60
  -7  -3  -3  345.47   16.70
   7  -3   3  355.26   16.70
  -7  -3  -3  347.37   16.60
   7  -3   3  371.96   16.80
   7  -3   3  353.86   16.50
   7   3  -3  381.56   16.80
  -7   3   3  352.66   16.60
   7  -3   3  335.07   16.40
   7   3  -3  356.46   16.90
  -7   3   3  337.77   16.30
   7  -3   3  371.36   16.90
  -7   3   3  324.37   17.10
   7  -3   3  357.16   16.80
  -7   3   3  351.26   16.30
  -7   3   3  375.06   16.70
  -7   3   3  362.86   16.70
   7   3   3  363.66   16.80
  -7   3  -3  361.86   16.70
  -7  -3   3  383.96   16.80
  -7  -3   3  384.96   16.80
  -7  -3   3  358.36   16.70
   7   3   3  379.46   16.90
   7   3   3  339.27   16.90
   7  -3  -3  361.16   16.60
  -7  -3   3  346.17   16.40
   7   3   3  349.57   16.60
  -7   3  -3  333.87   16.70
   7   3   3  335.87   16.40
  -7  -3   3  350.36   16.70
  -7  -3   3  361.66   16.40
   7   3   3  345.87   16.50
  -7  -3   3  365.16   16.70
  -7  -3   3  364.26   16.60
   7   3  -4  478.15   21.10
   7  -3   4  479.15   21.10
   7  -3   4  453.05   20.80
  -7   3   4  485.25   21.00
  -7   3   4  472.15   21.00
  -7   3   4  419.16   21.50
  -7   3   4  459.55   20.90
   7  -3   4  437.86   20.70
   7  -3   4  445.36   21.00
  -7   3   4  441.16   20.40
  -7   3   4  414.56   20.40
  -7  -3  -4  458.95   21.00
  -7   3   4  481.35   21.10
   7  -3   4  475.45   21.20
  -7   3   4  472.45   20.90
   7  -3   4  462.75   21.10
   7   3   4  445.26   20.90
  -7  -3   4  436.16   20.50
  -7  -3   4  449.86   20.90
  -7  -3   4  481.75   21.10
   7   3   4  461.45   20.70
  -7  -3   4  445.76   21.10
  -7  -3   4  443.16   21.00
  -7   3  -4  455.85   21.10
  -7  -3   4  440.96   21.00
  -7  -3   4  471.65   21.10
   7  -3  -4  475.45   21.00
   7   3   4  467.85   21.20
   7   3   4  467.25   21.10
   7   3   4  431.96   21.30
   7   3   4  447.36   20.70
  -7  -3   4  452.45   20.90
  -7  -3   4  420.06   20.50
   7  -3   5  153.38    9.70
  -7   3   5  201.28    9.40
   7  -3   5  189.68    9.40
   7   3  -5  173.78    9.20
  -7   3   5  175.08    9.90
  -7  -3  -5  185.28    9.30
   7  -3   5  173.88    9.20
   7  -3   5  168.58    8.80
   7  -3   5  194.78    9.60
   7  -3   5  174.18   10.80
  -7   3   5  185.18    9.10
  -7   3   5  186.88    9.10
  -7   3   5  185.78    9.20
   7  -3   5  207.08    9.60
  -7   3   5  181.08    9.20
   7   3   5  188.28    9.60
  -7  -3   5  185.98    9.20
  -7  -3   5  198.68    9.40
   7   3   5  192.08    9.40
   7   3   5  171.28    8.70
  -7  -3   5  202.18    9.40
   7   3   5  177.88    9.20
   7   3   5  188.88    9.50
  -7  -3   5  193.38    9.30
   7   3   5  172.28    9.70
   7   3   5  174.08    8.80
  -7   3  -5  175.38    9.30
  -7  -3   5  198.28    9.20
  -7  -3   5  192.68    9.30
  -7  -3   5  176.68    9.60
  -7   3   6  414.06   19.10
   7  -3   6  422.46   19.20
   7  -3   6  417.86   19.40
   7  -3   6  400.56   19.90
  -7   3   6  409.46   19.00
  -7   3   6  403.36   18.90
  -7   3   6  404.86   19.00
  -7   3   6  384.66   19.90
   7  -3   6  403.36   19.40
   7  -3   6  423.56   19.30
   7  -3   6  419.86   19.30
  -7   3   6  417.66   19.10
   7   3   6  400.96   19.80
  -7  -3   6  426.06   19.00
  -7  -3   6  419.66   19.20
  -7  -3   6  415.56   19.00
  -7  -3   6  420.46   19.20
   7   3   6  398.36   19.10
   7   3   6  433.46   19.30
   7   3   6  395.96   19.20
   7   3   6  421.56   19.40
  -7  -3   6  400.26   19.70
  -7  -3   6  416.96   19.20
  -7  -3   6  403.56   19.10
   7  -3   7  209.58   10.50
   7  -3   7  207.68   10.40
  -7   3   7  213.48   10.30
  -7   3   7  190.68   10.00
   7  -3   7  216.38   10.70
  -7   3   7  210.28   10.00
   7  -3   7  208.68   10.40
  -7   3   7  198.68    9.90
  -7   3   7  191.78   11.30
  -7   3   7  198.58   10.20
   7  -3   7  200.28   11.20
   7  -3   7  214.88   10.70
  -7  -3   7  213.78   11.20
   7   3   7  201.08   11.10
  -7  -3   7  204.28   10.00
  -7  -3   7  205.68   10.30
   7   3   7  189.28   10.20
   7   3   7  217.48   10.40
  -7  -3   7  210.58   10.10
  -7  -3   7  202.78   10.30
  -7  -3   7  211.08   10.40
  -7  -3   7  218.98   10.40
   7   3   7  208.28   10.30
   7   3   7  214.58   10.70
  -7   3   8  223.58   10.70
  -7   3   8  212.48   10.20
  -7   3   8  204.18   12.00
   7  -3   8  213.28   11.00
   7  -3   8  230.88   10.80
  -7   3   8  224.18   10.30
  -7   3   8  206.78   10.50
   7  -3   8  218.78   11.10
   7  -3   8  207.38   10.70
   7  -3   8  219.98   11.90
   7  -3   8  208.48   10.70
   7   3   8  208.28   11.60
  -7  -3   8  212.28   10.50
   7   3   8  207.68   11.00
  -7  -3   8  219.98   10.30
  -7  -3   8  213.28   10.70
  -7  -3   8  211.78   10.20
  -7  -3   8  213.18   11.80
  -7  -3   8  208.68   10.70
  -7  -3   8  208.38   10.60
   7   3   8  210.58   10.60
   7   3   8  209.98   10.60
   7   3   8  219.68   10.70
   7  -3   9  220.08   10.80
   7  -3   9  218.38   10.70
  -7   3   9  222.58   12.60
   7  -3   9  211.98   11.20
   7  -3   9  211.78   10.60
   7  -3   9  193.78   11.90
  -7   3   9  219.58   10.80
   7  -3   9  220.08   11.20
  -7   3   9  210.68   10.50
  -7  -3   9  221.38   10.80
   7   3   9  215.08   11.10
  -7  -3   9  211.68   10.80
  -7  -3   9  211.08   10.20
   7   3   9  212.58   10.60
  -7  -3   9  211.08   10.30
  -7  -3   9  219.18   10.70
   7   3   9  219.28   10.70
  -7  -3   9  219.28   12.20
   7   3   9  211.48   12.10
   7   3   9  216.18   10.50
   7  -3  10   65.39    6.40
   7  -3  10   58.09    5.00
  -7   3  10   59.09    6.40
  -7   3  10   72.89    4.90
   7  -3  10   69.29    5.40
   7  -3  10   63.19    4.70
   7  -3  10   62.99    4.80
   7   3  10   63.39    6.30
  -7  -3  10   63.09    4.40
   7   3  10   66.39    4.60
  -7  -3  10   68.89    5.00
   7   3  10   73.99    4.50
  -7  -3  10   69.19    6.50
   7   3  10   72.09    5.30
  -7   3  11  131.09    9.60
  -7   3  11  128.59    7.00
   7  -3  11  121.39    9.10
   7  -3  11  128.09    7.80
   7  -3  11  117.49    7.30
  -7  -3  11  125.59    9.40
  -7  -3  11  121.29    6.50
  -7  -3  11  125.09    7.30
   7   3  11  117.69    7.30
   7   3  11  111.49    9.10
  -7   3  12   31.90    6.00
   7  -3  12   39.70    5.90
   7  -3  12   40.00    4.50
   7  -3  12   37.70    3.70
  -7   3  12   39.90    3.70
  -7  -3  12   37.50    3.80
   7   3  12   35.10    3.50
   7   3  12   35.40    5.50
  -7  -3  12   36.80    5.90
  -7   3  13   88.29    8.70
   7  -3  13   63.99    7.70
   7  -3  13   92.09    5.80
  -7   3  13   96.49    6.00
   7  -3  13   91.09    7.10
  -7  -3  13   89.89    6.40
   7   3  13   82.39    8.20
   7  -3  14   35.20    6.00
  -7   3  14   42.40    6.80
   7   3  14   11.40    5.20
  -7   3  15   45.10    7.50
   7  -3  15   63.99    8.00
   7   3  15   61.39    7.70
   8   3   0   -1.90    1.50
  -8  -3   0    0.80    1.60
  -8  -3   0   -1.50    1.60
  -8  -3   0    0.00    1.60
  -8   3   0   -1.20    1.40
   8  -3   0    1.00    1.70
   8  -3   0    0.30    1.70
  -8   3   0    2.90    1.70
  -8   3   0   -0.60    1.40
   8  -3   0    0.10    1.70
   8   3   0    0.80    1.70
  -8   3   0    0.60    1.60
  -8  -3   0    1.00    1.60
  -8   3   1    0.30    1.50
  -8   3   1    1.70    1.50
   8  -3   1   -0.90    1.70
  -8  -3  -1    0.10    1.60
  -8   3   1    0.80    1.60
  -8  -3  -1   -2.00    1.50
   8   3  -1    1.30    1.60
  -8  -3  -1    1.00    1.60
   8  -3   1    0.40    1.80
   8  -3   1   -1.40    1.80
   8  -3   1   -0.60    1.70
  -8   3   1    0.00    1.50
   8   3  -1   -1.00    1.60
  -8  -3  -1   -0.50    1.60
  -8  -3   1    0.60    1.60
  -8  -3   1    1.10    1.60
  -8  -3   1    2.10    1.80
  -8  -3   1    2.20    1.40
   8   3   1    2.80    1.80
  -8   3  -1    2.60    1.60
  -8   3  -1    0.40    1.40
   8  -3  -1    1.00    1.80
   8  -3  -1    3.20    1.70
  -8  -3   1    1.70    1.70
  -8  -3   1   -0.80    1.70
   8   3   1    0.20    1.60
  -8   3  -1    1.40    1.60
   8   3   1    3.90    1.70
  -8   3   2  123.29    6.60
  -8   3   2  119.39    6.80
  -8   3   2  119.29    6.90
  -8   3   2  133.59    7.00
  -8  -3  -2  118.39    6.90
  -8  -3  -2  125.99    7.00
  -8   3   2  117.99    6.50
   8  -3   2  132.99    7.10
   8  -3   2  128.49    7.10
   8  -3   2  121.99    6.90
  -8   3   2  127.69    6.90
   8   3  -2  124.69    7.00
   8   3  -2  124.09    6.90
   8  -3   2  135.29    7.20
   8  -3  -2  129.09    6.90
  -8   3  -2  131.19    7.00
  -8  -3   2  122.99    6.90
  -8  -3   2  129.99    7.10
  -8  -3   2  119.29    6.70
  -8  -3   2  119.29    6.90
  -8  -3   2  124.49    6.80
   8  -3  -2  128.49    7.60
  -8   3  -2  134.89    7.00
   8   3   2  123.69    7.10
  -8  -3   2  136.29    7.10
  -8  -3   2  136.59    7.10
  -8  -3   2  124.49    6.70
   8   3   2  122.19    7.00
   8   3   2  130.79    7.00
   8  -3   3  134.69    7.40
   8  -3   3  132.39    7.10
  -8   3   3  128.49    7.10
   8  -3   3  144.49    7.30
  -8  -3  -3  118.19    7.00
  -8   3   3  110.29    7.40
   8   3  -3  132.99    7.10
  -8   3   3  126.39    6.60
   8  -3   3  137.89    7.30
  -8   3   3  133.29    7.10
   8  -3   3  139.29    7.10
  -8   3   3  121.89    6.70
  -8   3   3  133.09    7.00
  -8   3   3  132.19    7.00
  -8   3  -3  121.99    7.00
  -8  -3   3  141.39    7.20
  -8  -3   3  121.09    6.70
   8   3   3  126.99    7.20
   8  -3  -3  128.69    7.10
  -8  -3   3  124.79    7.00
   8   3   3  129.09    7.40
  -8  -3   3  129.89    6.70
  -8  -3   3  129.29    7.20
   8   3   3  127.09    6.70
  -8  -3   3  123.09    7.00
  -8  -3   3  135.99    7.20
   8   3   3  134.39    7.00
  -8  -3   3  122.89    7.20
  -8  -3   3  126.19    6.70
   8   3   3  131.59    7.00
   8  -3   4   48.20    4.00
   8  -3   4   45.40    3.50
   8   3  -4   56.69    4.00
  -8  -3  -4   57.79    4.10
  -8   3   4   52.09    4.00
  -8   3   4   50.59    3.90
   8  -3   4   47.40    4.00
  -8   3   4   36.40    4.10
   8  -3   4   49.80    4.00
  -8   3   4   40.20    3.00
   8  -3   4   48.90    4.00
  -8   3   4   42.40    3.20
  -8   3   4   51.59    3.80
  -8   3   4   54.69    4.10
   8  -3   4   49.90    3.80
   8   3   4   39.50    3.80
   8   3   4   44.00    3.90
   8   3   4   50.09    3.80
  -8  -3   4   59.29    4.20
  -8  -3   4   54.59    4.00
  -8  -3   4   56.39    4.20
  -8  -3   4   65.69    4.40
  -8  -3   4   49.99    4.10
  -8  -3   4   53.59    3.40
   8  -3  -4   49.20    3.90
   8   3   4   44.50    3.70
  -8   3  -4   47.30    3.80
   8   3   4   47.20    4.30
  -8  -3   4   54.89    4.30
   8   3   4   46.00    3.40
  -8  -3   4   46.80    3.30
   8  -3   5  178.98    9.40
   8  -3   5  168.88    9.90
   8  -3   5  177.58    9.00
   8  -3   5  183.48    9.50
  -8   3   5  188.28    9.50
   8  -3   5  176.38    8.80
   8  -3   5  186.98    9.60
  -8   3   5  177.58   10.20
  -8   3   5  178.28    9.30
  -8   3   5  185.08    9.20
   8  -3   5  182.78    9.70
  -8   3   5  185.88    9.40
  -8  -3  -5  182.18    9.40
  -8   3   5  184.88    9.20
  -8  -3   5  179.78    9.40
  -8  -3   5  183.08    9.40
   8   3   5  168.78    9.30
   8   3   5  176.08    8.80
  -8  -3   5  195.38    9.50
  -8  -3   5  182.38    9.40
  -8   3  -5  171.28    9.40
   8   3   5  183.08    8.90
  -8  -3   5  186.48    9.30
   8   3   5  181.28    9.60
  -8  -3   5  183.88   10.90
   8   3   5  182.28    9.50
   8   3   5  175.78    9.90
  -8  -3   5  183.78    9.70
  -8   3   6    3.90    1.70
  -8   3   6    7.70    1.90
  -8   3   6    5.40    1.90
   8  -3   6    2.20    2.60
   8  -3   6   10.00    2.40
  -8   3   6    5.50    1.90
  -8   3   6    3.80    2.80
   8  -3   6    5.20    2.50
   8  -3   6    4.20    2.30
  -8   3   6    4.10    2.00
   8  -3   6    4.30    2.40
  -8  -3   6   10.00    2.30
   8   3   6    5.30    2.00
   8   3   6    5.60    2.20
  -8  -3   6    5.50    1.80
   8   3   6    7.90    2.70
  -8  -3   6    4.90    2.60
   8   3   6    4.30    2.30
  -8  -3   6    4.90    2.20
  -8  -3   6    5.50    1.90
  -8  -3   6   10.00    2.40
  -8  -3   6    1.70    1.90
  -8   3   7    1.90    1.90
   8  -3   7    0.00    2.10
   8  -3   7   -1.30    2.20
  -8   3   7   -0.70    1.90
   8  -3   7    1.20    2.10
  -8   3   7    1.30    2.80
   8  -3   7    1.20    2.40
   8  -3   7    1.90    2.80
  -8   3   7    0.60    1.70
  -8   3   7    0.40    1.70
  -8   3   7   -2.00    1.40
   8   3   7    2.00    1.90
   8   3   7   -0.20    2.50
  -8  -3   7   -2.50    2.00
  -8  -3   7    1.40    2.60
  -8  -3   7   -0.50    1.90
  -8  -3   7   -1.60    1.80
   8   3   7   -1.40    2.10
  -8  -3   7   -2.00    1.80
  -8  -3   7   -0.30    1.60
   8   3   7   -0.20    2.10
  -8  -3   7   -2.20    2.00
  -8   3   8   -0.80    1.70
   8  -3   8   -3.10    2.30
  -8   3   8   -0.10    1.80
   8  -3   8   -0.50    2.20
  -8   3   8    1.50    3.30
  -8   3   8    1.20    1.70
  -8   3   8    2.30    2.20
   8  -3   8   -0.60    2.20
   8  -3   8    3.80    3.90
  -8   3   8    2.30    1.60
   8  -3   8   -1.00    3.10
   8  -3   8    0.70    2.50
   8   3   8    0.30    2.80
  -8  -3   8    1.90    2.00
   8   3   8    1.50    2.20
  -8  -3   8    2.40    1.80
   8   3   8    0.20    2.30
  -8  -3   8    0.00    1.60
  -8  -3   8    0.50    2.10
   8   3   8    2.30    2.20
  -8  -3   8   -3.70    2.70
   8   3   8    0.30    2.00
  -8  -3   8   -0.10    2.00
  -8  -3   8   -2.70    2.10
  -8   3   9   52.79    4.10
  -8   3   9   61.59    4.70
   8  -3   9   52.09    4.50
  -8   3   9   52.29    4.20
  -8   3   9   51.39    3.90
   8  -3   9   53.39    4.80
   8  -3   9   54.29    4.80
   8  -3   9   51.39    5.80
   8  -3   9   50.39    4.40
   8  -3   9   49.00    4.30
  -8   3   9   52.29    5.80
  -8   3   9   59.79    3.80
  -8  -3   9   62.99    6.00
  -8  -3   9   50.99    4.40
  -8  -3   9   49.30    4.00
   8   3   9   56.29    4.40
   8   3   9   54.59    4.70
  -8  -3   9   52.99    4.40
   8   3   9   52.39    4.30
   8   3   9   60.99    5.70
   8   3   9   57.49    4.40
  -8  -3   9   61.49    4.10
   8  -3  10   51.19    4.80
  -8   3  10   51.09    4.20
  -8   3  10   41.40    5.80
   8  -3  10   51.89    5.90
   8  -3  10   56.09    4.30
   8  -3  10   46.40    4.10
  -8   3  10   51.49    4.10
   8  -3  10   56.59    4.80
   8   3  10   49.40    5.80
   8   3  10   43.30    3.80
  -8  -3  10   46.90    5.80
   8   3  10   53.79    4.60
   8   3  10   47.30    4.00
  -8  -3  10   52.69    4.20
  -8  -3  10   51.39    4.50
   8  -3  11   10.80    4.20
  -8   3  11   -3.30    3.80
   8  -3  11    4.30    2.30
   8  -3  11   10.00    3.30
   8  -3  11    6.70    3.00
  -8   3  11    5.70    2.40
  -8  -3  11    7.60    4.40
  -8  -3  11    5.50    2.10
  -8  -3  11    6.00    2.80
   8   3  11    3.20    2.70
   8   3  11    3.50    3.80
  -8   3  12   32.80    3.70
   8  -3  12   18.60    5.00
   8  -3  12   37.10    4.60
   8  -3  12   29.10    3.80
  -8   3  12   26.20    5.70
   8   3  12   31.80    5.60
  -8  -3  12   37.90    4.10
  -8  -3  12   31.00    5.60
   8   3  12   29.30    3.60
   8  -3  13   -0.40    3.50
  -8   3  13   -1.10    2.50
  -8   3  13   -2.20    4.50
   8  -3  13    4.60    4.50
  -8  -3  13   -2.80    2.70
   8   3  13   -3.40    4.10
  -8   3  14   -2.40    5.10
   8  -3  14   -2.70    4.50
   8   3  14    1.10    4.50
  -8   3  15    2.10    5.40
   8  -3  15   -4.40    4.50
   8   3  15    2.40    5.20
  -9  -3   0  343.27   15.40
  -9  -3   0  296.87   15.20
  -9  -3   0  283.17   15.10
  -9  -3   0  295.17   15.60
   9  -3   0  295.07   15.20
   9   3   0  339.17   15.40
   9  -3   0  333.37   15.30
  -9   3   0  340.47   15.30
   9   3   0  317.57   15.30
  -9   3   0  308.07   15.20
  -9   3   0  316.67   15.30
  -9   3   1  187.48    9.40
   9  -3   1  179.68    9.50
   9   3  -1  174.88    9.30
  -9   3   1  168.48    9.20
  -9   3   1  155.38    9.20
  -9   3   1  186.08    9.10
   9   3  -1  163.98    9.30
   9  -3   1  173.78    9.40
  -9  -3  -1  183.78    9.30
  -9  -3  -1  169.98    9.20
  -9  -3   1  175.38    9.20
  -9   3  -1  187.08    9.40
  -9   3  -1  173.18    9.30
   9   3   1  177.68    9.40
   9  -3  -1  187.38    9.30
   9  -3  -1  174.68    9.70
   9   3   1  179.78    9.40
  -9  -3   1  182.48    9.10
  -9  -3   1  167.98    9.30
  -9  -3   1  184.58    9.30
  -9  -3   1  163.88    9.00
  -9  -3   1  192.28    9.50
   9  -3   2   46.00    4.00
  -9   3   2   47.60    4.00
  -9   3   2   40.50    3.70
   9  -3   2   43.60    3.80
   9  -3   2   51.89    4.20
   9  -3   2   41.00    3.80
  -9   3   2   45.20    3.90
  -9   3   2   49.60    3.80
  -9  -3  -2   40.50    3.70
   9   3  -2   43.70    3.80
   9   3   2   40.70    3.80
  -9   3  -2   40.70    3.80
   9   3   2   54.39    4.30
  -9   3  -2   50.19    4.00
  -9  -3   2   50.39    3.80
  -9  -3   2   43.80    3.80
  -9  -3   2   45.60    3.90
  -9  -3   2   37.90    3.60
  -9  -3   2   42.90    3.80
   9  -3  -2   49.60    4.00
   9   3   2   41.50    4.00
  -9  -3   2   44.30    3.70
  -9   3   3   93.69    5.40
  -9   3   3   82.39    5.70
  -9   3   3   96.09    5.80
   9  -3   3   93.19    6.00
  -9   3   3   88.49    5.80
  -9  -3  -3   97.59    5.80
   9  -3   3   89.59    5.80
  -9   3   3   88.49    6.30
  -9   3   3   92.89    5.60
  -9   3   3   93.69    5.20
   9  -3   3   85.99    6.10
   9  -3   3  104.39    5.90
   9   3  -3   75.59    5.50
   9   3   3   93.69    6.00
  -9  -3   3   87.69    5.30
  -9  -3   3   91.89    5.80
   9  -3  -3  102.99    5.80
  -9  -3   3   80.39    5.30
  -9  -3   3   78.19    5.70
  -9  -3   3   98.69    5.80
   9   3   3   88.59    6.00
  -9   3  -3   90.69    5.70
  -9  -3   3   85.29    5.90
  -9  -3   3   91.69    6.00
   9   3   3   90.19    5.60
  -9  -3   3   95.79    5.70
  -9  -3   3   96.59    5.40
  -9  -3  -4   16.80    2.70
  -9   3   4   19.00    3.20
   9  -3   4   16.00    2.40
[truncated: 5,891,307 more chars]
